# Supplementary material for: MiR-183/-96/-182 cluster is up-regulated in most breast cancers and increases cell proliferation and migration
Source: Breast Cancer Res. 2014 Nov 14;16:473. doi: 10.1186/s13058-014-0473-z (PMC4303194; doi:10.1186/s13058-014-0473-z)
Supplement: Supplementary file 5 — Additional file 5: MiRNAs in breast cancers and their matched normal controls. (XLS 60 KB) [file 13058_2014_473_MOESM5_ESM.xls]

## Sheet: Breast cancer VS Breast normal
The miRNA expressions, clinical features, surface markers and clinical stages of the 102 breast cancer samples and their matched normal controls from TCGA datasheet: Column A represents the TCGA access label of the patient. Columns B to P are the expression levels of miR-96, miR-182 and miR-183 in both carcinoma tissues and normal adjacent tissues (counts/per million). Column Q represents the cli…
	has-miR-96					has-miR-182					has-miR-183					ajcc_pathologic_tumor_stage	er_status_by_ihc	pr_status_by_ihc	her2_status_by_ihc	histological_type
	Cancer		NAT			Cancer		NAT			Cancer		NAT			pathologic_stage	breast_carcinoma_estrogen_receptor_status	breast_carcinoma_progesterone_receptor_status	lab_proc_her2_neu_immunohistochemistry_receptor_status	histological_type
	Counts	Counts per million	Counts	Counts per million		Counts	Counts per million	Counts	Counts per million		Counts	Counts per million	Counts	Counts per million		CDE_ID:3203222	CDE_ID:2957359	CDE_ID:2957357	CDE_ID:2957563	CDE_ID:3081934
A7-A0CE	42	42.7875	12	2.80269	15.2666	53514	54517.4	89894	20995.4	2.59663	18914	19268.7	18606	4345.57	4.43409	Stage IIA	Negative	Negative	Equivocal	Infiltrating Ductal Carcinoma
A7-A0D9	73	50.9451	5	2.3272	21.8911	189036	131924	24393	11353.5	11.6197	128707	89821.7	5861	2727.95	32.9265	Stage IIA	Positive	Negative	Negative	Infiltrating Ductal Carcinoma
A7-A0DB	152	85.8422	22	10.6657	8.04841	195331	110313	11038	5351.29	20.6144	48164	27200.7	2296	1113.12	24.4365	Stage IIA	Positive	Positive	Negative	Infiltrating Ductal Carcinoma
A7-A13E	119	98.4511	18	5.39412	18.2516	83609	69171.4	32666	9789.13	7.06615	44194	36562.6	7812	2341.05	15.618	Stage IIB	Positive	Negative	Equivocal	Infiltrating Ductal Carcinoma
A7-A13F	86	31.3763	4	1.76239	17.8032	75483	27539.3	14642	6451.25	4.26883	24269	8854.32	3306	1456.62	6.07868	Stage IIIA	Positive	Positive	Equivocal	Infiltrating Ductal Carcinoma
A7-A13G	93	21.009	1	0.457357	45.9357	49385	11156.2	2686	1228.46	9.08148	12647	2857	615	281.275	10.1573	Stage IIA	Positive	Positive	Negative	Infiltrating Ductal Carcinoma
AC-A23H	219	29.5184	9	1.48979	19.8138	222448	29983.1	46249	7655.69	3.91645	122291	16483.3	9043	1496.91	11.0115	Stage IIA	Positive	Negative	Positive	Infiltrating Ductal Carcinoma
AC-A2FB	26	9.68196	36	3.44545	2.81007	23224	8648.22	60455	5785.96	1.49469	5591	2081.99	11582	1108.48	1.87825	Stage IIA	Positive	Positive	Positive	Infiltrating Lobular Carcinoma
AC-A2FM	158	20.2622	10	3.96737	5.10721	382971	49112.8	11209	4447.02	11.044	155360	19923.6	6305	2501.43	7.96491	Stage IIB	[Not Evaluated]	[Not Evaluated]	[Not Evaluated]	Infiltrating Lobular Carcinoma
BH-A0AU	40	16.0021	4	2.28291	7.00951	38869	15549.6	15094	8614.57	1.80504	12061	4825.03	3483	1987.85	2.42726	Stage IIA	Positive	Positive	Positive	Infiltrating Ductal Carcinoma
BH-A0AY	17	10.1839	3	1.16248	8.76043	50309	30137.7	22088	8558.99	3.52117	45277	27123.2	4111	1592.99	17.0266	Stage IIA	Positive	Positive	Negative	Infiltrating Ductal Carcinoma
BH-A0AZ	34	9.09951	48	14.2432	0.638868	43242	11573	50812	15077.6	0.767561	10927	2924.42	11032	3273.56	0.893347	Stage IIIA	Positive	Positive	Negative	Infiltrating Ductal Carcinoma
BH-A0B3	8	5.73526	7	3.47464	1.6506	22733	16297.5	15960	7922.19	2.05719	12902	9249.55	3011	1494.59	6.18867	Stage IIB	Negative	Negative	Negative	Infiltrating Ductal Carcinoma
BH-A0B5	99	23.8378	9	2.92039	8.16255	206187	49646.9	9496	3081.33	16.1122	52519	12645.8	1731	561.688	22.514	Stage IIIA	Positive	Positive	Negative	Infiltrating Lobular Carcinoma
BH-A0B7	100	41.6378	26	9.68196	4.30056	118742	49441.6	23224	8648.22	5.71696	63520	26448.3	5591	2081.99	12.7034	Stage IIB	Positive	Positive	Positive	Infiltrating Ductal Carcinoma
BH-A0BC	100	35.9412	4	2.15149	16.7052	154297	55456.2	27789	14947	3.7102	60657	21800.8	4251	2286.5	9.5346	Stage IIIC	Positive	Positive	Negative	Infiltrating Ductal Carcinoma
BH-A0BJ	39	14.9053	7	2.7497	5.4207	203785	77884.1	29869	11733	6.63805	64281	24567.4	7147	2807.45	8.7508	Stage IIB	Positive	Positive	Negative	Infiltrating Ductal Carcinoma
BH-A0BQ	55	14.5852	2	1.60307	9.09827	104907	27819.8	5978	4791.58	5.80597	28993	7688.51	2361	1892.43	4.06278	Stage I	Positive	Positive	Positive	Infiltrating Ductal Carcinoma
BH-A0BS	550	137.759	6	1.99307	69.1187	293870	73605.7	12960	4305.04	17.0976	119356	29895.1	3180	1056.33	28.301	Stage IIIA	Positive	Positive	[Not Available]	Infiltrating Ductal Carcinoma
BH-A0BT	130	61.9304	24	6.69185	9.25461	118448	56427.2	69659	19422.8	2.9052	48564	23135.3	15598	4349.14	5.31951	Stage IIA	Positive	Positive	Negative	Infiltrating Ductal Carcinoma
BH-A0BV	301	50.6593	18	7.6315	6.63818	441717	74342.4	61117	25911.9	2.86904	220492	37109.5	13789	5846.15	6.34768	Stage IIB	Positive	Positive	Negative	Infiltrating Ductal Carcinoma
BH-A0BW	28	16.3133	10	4.26588	3.82413	21537	12547.8	19414	8281.78	1.51511	8682	5058.28	5768	2460.56	2.05574	Stage I	Negative	Negative	[Not Available]	Infiltrating Ductal Carcinoma
BH-A0BZ	5	2.40425	10	3.79025	0.634326	13636	6556.88	23842	9036.72	0.725582	3543	1703.65	5324	2017.93	0.844258	Stage IIIA	Positive	Positive	Negative	Infiltrating Ductal Carcinoma
BH-A0C0	21	14.5928	21	7.06719	2.06486	29686	20628.6	43420	14612.2	1.41173	18618	12937.5	8061	2712.79	4.76908	Stage IIA	Positive	Positive	Equivocal	Infiltrating Ductal Carcinoma
BH-A0C3	63	35.6399	31	11.4481	3.11317	67781	38344.5	30073	11105.8	3.45267	24500	13859.9	6110	2256.38	6.14255	Stage I	Positive	Negative	Negative	Mixed Histology (please specify)
BH-A0DD	149	64.8199	4	2.13855	30.3103	122829	53434.6	4604	2461.46	21.7085	57619	25066.1	1624	868.249	28.8698	Stage IIB	Positive	Positive	Positive	Infiltrating Ductal Carcinoma
BH-A0DG	117	33.7659	12	6.22225	5.42663	129805	37461.3	27340	14176.4	2.64252	60832	17555.9	6239	3235.05	5.42679	Stage IIA	Positive	Negative	Negative	Infiltrating Ductal Carcinoma
BH-A0DK	60	23.7515	24	11.8771	1.99978	165463	65500	97536	48268.4	1.357	78265	30981.9	27343	13531.5	2.28962	Stage IIA	Positive	Positive	Negative	Infiltrating Ductal Carcinoma
BH-A0DL	23	12.9121	13	3.08047	4.19161	25809	14489.1	27282	6464.72	2.24126	12230	6865.88	7438	1762.5	3.89553	Stage IIA	Positive	Negative	Negative	Other specify
BH-A0DO	242	69.7689	10	4.42481	15.7676	260970	75238	18164	8037.23	9.36118	44265	12761.7	4408	1950.46	6.5429	Stage I	Positive	Positive	Negative	Infiltrating Ductal Carcinoma
BH-A0DP	38	17.4368	46	15.8595	1.09946	181554	83308.5	71694	24718	3.37035	29301	13445.2	14503	5000.22	2.68891	Stage IIB	Positive	Positive	Negative	Infiltrating Lobular Carcinoma
BH-A0DQ	102	37.3013	18	5.81673	6.41275	182379	66695.8	70876	22903.7	2.91201	51705	18908.4	14486	4681.18	4.03925	Stage IIB	Positive	Positive	Negative	Infiltrating Ductal Carcinoma
BH-A0DT	184	53.3794	32	9.5776	5.57335	200321	58114.2	39342	11775.1	4.93536	60573	17572.5	9705	2904.71	6.04968	Stage IIA	Positive	Positive	Negative	Infiltrating Ductal Carcinoma
BH-A0DV	14	7.07243	8	5.37314	1.31626	39545	19977.1	16184	10869.9	1.83784	11301	5708.97	3495	2347.39	2.43205	Stage IIIA	Positive	Positive	Negative	Infiltrating Ductal Carcinoma
BH-A0DZ	47	23.8826	13	4.69423	5.08764	41651	21164.5	73383	26498.2	0.798716	20497	10415.3	19430	7016.07	1.4845	Stage IIB	Positive	Positive	Positive	Infiltrating Ductal Carcinoma
BH-A0E1	7	6.42319	12	3.36409	1.90934	31888	29260.4	38411	10768.2	2.7173	13534	12418.8	7692	2156.38	5.75908	Stage IIB	Positive	Positive	Equivocal	Infiltrating Ductal Carcinoma
BH-A0H5	62	18.8858	22	5.94393	3.17733	85187	25948.8	42320	11434	2.26946	31082	9467.9	10410	2812.56	3.3663	Stage I	Positive	Positive	[Not Available]	Infiltrating Ductal Carcinoma
BH-A0H7	24	13.5031	9	2.85149	4.73546	68641	38619.5	46454	14718.1	2.62394	32722	18410.4	14735	4668.53	3.94351	Stage IIIA	Positive	Positive	Negative	Infiltrating Ductal Carcinoma
BH-A0HA	344	66.4194	18	3.95748	16.7833	315597	60935.3	24533	5393.82	11.2973	145226	28040.2	5362	1178.89	23.7853	Stage I	Positive	Positive	[Not Available]	Infiltrating Ductal Carcinoma
BH-A0HK	124	33.4153	9	3.87793	8.61677	218974	59008.6	37085	15979.2	3.69283	51702	13932.5	7345	3164.82	4.40231	Stage IIB	Positive	Negative	Negative	Infiltrating Ductal Carcinoma
BH-A18J	87	93.4584	1	1.09445	85.3927	53174	57121.4	4663	5103.44	11.1927	19704	21166.7	1123	1229.07	17.2217	Stage IV	Positive	Positive	Negative	Infiltrating Ductal Carcinoma
BH-A18K	190	68.914	4	2.67498	25.7624	163634	59350.9	14124	9445.35	6.28361	86359	31322.9	4498	3008.01	10.4131	Stage I	Positive	Positive	Negative	Infiltrating Ductal Carcinoma
BH-A18L	35	17.2233	26	9.12889	1.88668	26638	13108.4	26882	9438.57	1.38881	13919	6849.45	5456	1915.66	3.5755	Stage IIIA	Positive	Positive	Negative	Infiltrating Ductal Carcinoma
BH-A18M	81	18.3366	8	2.39713	7.64937	100470	22744.1	26228	7859	2.89402	35185	7965.08	6677	2000.71	3.98113	Stage IIIA	Positive	Positive	Positive	Infiltrating Ductal Carcinoma
BH-A18N	48	22.6886	7	2.36428	9.5964	59090	27930.6	39165	13228.1	2.11145	15917	7523.63	8319	2809.78	2.67766	Stage IIA	Positive	Positive	Negative	Infiltrating Ductal Carcinoma
BH-A18P	114	67.3075	4	1.9124	35.1954	153121	90405.3	13142	6283.18	14.3884	57856	34159.2	3746	1790.96	19.0731	Stage I	Positive	Negative	Positive	Infiltrating Ductal Carcinoma
BH-A18Q	22	18.7714	12	2.99171	6.27447	14714	12554.7	22876	5703.2	2.20134	6018	5134.83	5720	1426.05	3.60074	Stage IIB	Negative	Negative	Positive	Infiltrating Ductal Carcinoma
BH-A18R	22	17.3868	2	1.07872	16.118	43237	34170.7	8456	4560.83	7.49221	29622	23410.6	1843	994.04	23.5509	Stage IIA	Indeterminate	Negative	Positive	Infiltrating Ductal Carcinoma
BH-A18S	319	98.3586	12	5.44377	18.0681	316875	97703.3	29879	13554.5	7.20816	93903	28953.5	8528	3868.71	7.48402	Stage I	Positive	Positive	Negative	Mucinous Carcinoma
BH-A18U	31	28.1911	55	36.2295	0.778127	30645	27868.3	55046	36259.8	0.768573	19834	18036.9	16048	10571.1	1.70624	Stage IIIA	Positive	Positive	Positive	Infiltrating Ductal Carcinoma
BH-A1EN	301	153.95	6	4.07393	37.7891	184924	94581.5	10489	7121.9	13.2804	72070	36861	2846	1932.4	19.0753	Stage IIA	Negative	Negative	Positive	Infiltrating Ductal Carcinoma
BH-A1EO	112	17.1725	9	2.72485	6.30219	204317	31327.1	15774	4775.75	6.55962	93440	14326.8	3130	947.641	15.1184	Stage IIA	Positive	Positive	Negative	Other specify
BH-A1ET	57	28.3677	4	1.6426	17.27	109294	54393.3	14329	5884.2	9.24396	29706	14784	3028	1243.45	11.8896	Stage I	Positive	Positive	Negative	Infiltrating Ductal Carcinoma
BH-A1EU	102	48.189	19	5.19609	9.27409	145045	68525.3	44528	12177.4	5.62723	33163	15667.6	9972	2727.13	5.74508	Stage I	Positive	Positive	Negative	Infiltrating Ductal Carcinoma
BH-A1EV	81	49.5026	13	3.08717	16.035	55868	34143.4	39125	9291.18	3.67481	34946	21357	17714	4206.62	5.077	Stage IIIA	Positive	Positive	Positive	Infiltrating Ductal Carcinoma
BH-A1EW	39	13.9713	24	6.61388	2.11241	92076	32985.1	102593	28272.4	1.16669	61109	21891.5	38850	10706.2	2.04475	Stage IIA	Negative	Negative	Negative	Infiltrating Ductal Carcinoma
BH-A1F0	21	14.4943	21	4.96109	2.9216	20648	14251.4	32412	7657.09	1.8612	9154	6318.14	6000	1417.45	4.45739	Stage IIA	Negative	Indeterminate	Negative	Infiltrating Ductal Carcinoma
BH-A1F2	47	25.4351	3	3.00023	8.47771	63168	34184.8	12362	4728.32	7.2298	23195	12552.5	2552	976.109	12.8597	Stage IIIB	Positive	Positive	Positive	Infiltrating Ductal Carcinoma
BH-A1F6	256	73.0309	7	3.74764	19.4872	331657	94614.1	15741	8427.37	11.227	133591	38110.4	4079	2183.8	17.4514	[Not Available]	Negative	Negative	Negative	Infiltrating Ductal Carcinoma
BH-A1F8	126	61.8969	9	5.8746	10.5364	111836	54938.9	8183	5341.32	10.2857	49883	24504.8	1919	1252.6	19.5632	Stage IIIB	Positive	Positive	Positive	Infiltrating Ductal Carcinoma
BH-A1FB	44	18.0595	27	6.60136	2.73573	89342	36669.8	58994	14423.7	2.54233	26378	10826.7	13371	3269.14	3.31178	Stage IIB	Positive	Positive	Negative	Infiltrating Ductal Carcinoma
BH-A1FC	115	101.057	18	6.06764	16.6551	60553	53211.4	26258	8851.34	6.01168	65321	57401.3	5955	2007.38	28.5952	Stage IIA	Negative	Negative	Negative	Medullary Carcinoma
BH-A1FE	47	17.2791	11	3.10287	5.56873	70775	26019.7	22315	6294.59	4.13366	38905	14303	4645	1310.26	10.9162	Stage IIB	Positive	Positive	[Not Evaluated]	Infiltrating Ductal Carcinoma
BH-A1FG	28	17.7939	9	2.52198	7.05551	70167	44590.8	29416	8242.96	5.40956	15998	10166.7	5691	1594.73	6.37514	Stage I	Positive	Positive	Negative	Infiltrating Ductal Carcinoma
BH-A1FH	51	8.09809	1	0.509223	15.9028	129599	20578.5	13420	6833.77	3.0113	37392	5937.33	2835	1443.65	4.11273	Stage IV	Positive	Negative	[Not Evaluated]	Infiltrating Ductal Carcinoma
BH-A1FJ	179	84.7724	2	1.23122	68.8526	158633	75126.8	11650	7171.83	10.4753	30820	14596	2983	1836.36	7.94834	Stage IIIA	Negative	Positive	[Not Evaluated]	Infiltrating Ductal Carcinoma
BH-A1FM	32	20.2331	3	2.30511	8.77753	37444	23675.3	6393	4912.18	4.81971	24551	15523.2	1855	1425.32	10.891	Stage IIIA	Positive	Negative	[Not Evaluated]	Infiltrating Ductal Carcinoma
BH-A1FN	124	22.4824	3	2.12242	10.5928	77215	13999.8	5455	3859.27	3.62758	77888	14121.8	1359	961.458	14.6879	Stage IIA	Positive	Positive	[Not Evaluated]	Infiltrating Ductal Carcinoma
BH-A1FR	272	87.9024	16	8.17394	10.754	253856	82038.8	21725	11098.7	7.39176	91549	29585.9	5308	2711.71	10.9105	Stage IIIB	Positive	Positive	[Not Evaluated]	Other specify
BH-A1FU	87	18.5443	8	2.50279	7.40945	149205	31803.5	31713	9921.39	3.20555	81567	17386.3	7680	2402.68	7.23619	Stage IA	Negative	Negative	[Not Evaluated]	Infiltrating Ductal Carcinoma
BH-A203	39	9.69238	1	0.453248	21.3843	68209	16951.5	11965	5423.11	3.12578	39670	9858.89	2407	1090.97	9.03682	Stage IIB	[Not Evaluated]	[Not Evaluated]	[Not Evaluated]	Infiltrating Ductal Carcinoma
BH-A204	601	114.362	8	1.66698	68.6044	548942	104456	13583	2830.33	36.9061	186639	35514.9	3142	654.708	54.2455	Stage IIB	[Not Evaluated]	[Not Evaluated]	[Not Evaluated]	Infiltrating Ductal Carcinoma
BH-A208	1072	56.2185	109	8.76467	6.41422	1052225	55181.5	129699	10429.1	5.29112	305164	16003.6	25039	2013.38	7.94863	Stage IIB	[Not Evaluated]	[Not Evaluated]	[Not Evaluated]	Infiltrating Ductal Carcinoma
BH-A209	42	10.8552	32	3.18506	3.40816	41121	10628	36873	3670.09	2.89585	38150	9860.15	7446	741.125	13.3043	Stage I	Positive	Positive	[Not Evaluated]	Medullary Carcinoma
E2-A153	54	23.7332	8	3.31007	7.17	45070	19808.5	33405	13821.6	1.43315	17039	7488.72	9864	4081.32	1.83488	Stage IIB	Positive	Positive	Negative	Infiltrating Ductal Carcinoma
E2-A158	188	131.414	13	4.77167	27.5405	110662	77354.2	31464	11548.9	6.69796	52883	36965.9	8774	3220.51	11.4783	Stage IIA	Negative	Negative	Negative	Infiltrating Ductal Carcinoma
E2-A15I	230	77.1096	4	1.35188	57.0386	262503	88006.5	5118	1729.74	50.8786	60164	20170.5	1230	415.704	48.5213	Stage IIA	Positive	Positive	Equivocal	Infiltrating Ductal Carcinoma
E2-A15K	67	35.328	14	9.45495	3.73646	53769	28351.5	19254	13003.3	2.18034	37310	19673	3466	2340.78	8.40447	Stage IIA	Positive	Positive	Equivocal	Infiltrating Ductal Carcinoma
E2-A15M	95	23.6312	13	3.16454	7.46748	116447	28966.1	29730	7237.07	4.00246	53928	13414.5	7928	1929.88	6.95095	Stage IIA	Positive	Positive	Negative	Infiltrating Lobular Carcinoma
E2-A1BC	61	16.9791	7	3.18703	5.32755	65778	18309	11028	5020.95	3.64653	19163	5333.94	2327	1059.46	5.03458	Stage IA	Positive	Positive	Negative	Infiltrating Ductal Carcinoma
E2-A1IG	214	37.0195	5	1.70709	21.6857	215541	37286.1	10839	3700.63	10.0756	64003	11071.8	2757	941.29	11.7623	Stage IIB	Positive	Positive	Negative	Infiltrating Ductal Carcinoma
E2-A1L7	69	45.3822	14	4.85717	9.34335	39825	26193.4	37537	13023.1	2.0113	20001	13154.9	14005	4858.9	2.70739	Stage IIIA	Negative	Negative	Negative	Infiltrating Ductal Carcinoma
E2-A1LB	121	36.1982	9	6.56766	5.51159	102548	30678.2	10263	7489.32	4.09626	35592	10647.7	3001	2189.95	4.86206	Stage IIB	Negative	Negative	Positive	Infiltrating Ductal Carcinoma
E2-A1LH	92	8.40938	24	9.96061	0.844264	120824	11044.1	39655	16457.8	0.671053	49282	4504.69	8249	3423.54	1.3158	Stage I	Negative	Negative	Negative	Infiltrating Ductal Carcinoma
E2-A1LS	676	134.897	5	0.932191	144.709	289252	57720.6	42766	7973.22	7.2393	36026	7189.03	6781	1264.24	5.68645	Stage IA	Negative	Negative	Negative	Infiltrating Ductal Carcinoma
E9-A1N4	26	10.5298	57	7.22482	1.45744	85020	34432.3	127073	16106.7	2.13777	20394	8259.39	23095	2927.32	2.82148	Stage IIIA	Positive	Positive	Positive	Mixed Histology (please specify)
E9-A1N5	79	34.4146	20	10.6165	3.2416	121321	52850.8	21513	11419.7	4.62805	30028	13081	6681	3546.45	3.68848	Stage IIB	Positive	Positive	Positive	Mixed Histology (please specify)
E9-A1N6	110	41.4751	31	2.79027	14.8642	79812	30092.8	38463	3462	8.69232	59265	22345.7	10765	968.943	23.0619	Stage IIB	Positive	Positive	Positive	Infiltrating Ductal Carcinoma
E9-A1N9	242	113.001	3	1.54256	73.2553	127587	59576.1	22291	11461.7	5.19783	127002	59302.9	5955	3061.98	19.3675	Stage IIA	Negative	Positive	Positive	Mixed Histology (please specify)
E9-A1NA	80	38.0634	11	4.17665	9.11338	61507	29264.6	18222	6918.82	4.22971	24920	11856.8	4516	1714.71	6.91475	Stage IIA	Positive	Positive	Positive	Mixed Histology (please specify)
E9-A1ND	162	79.7206	8	1.48587	53.6523	117252	57700	10983	2039.92	28.2854	58977	29022.7	3534	656.385	44.216	Stage IIB	Negative	Negative	Positive	Infiltrating Ductal Carcinoma
E9-A1NF	82	24.7551	7	1.62468	15.2369	87374	26377.5	13966	3241.46	8.13752	42281	12764.3	2513	583.259	21.8844	Stage IIA	Positive	Positive	Negative	Mixed Histology (please specify)
E9-A1NG	189	21.9958	5	0.885107	24.851	183313	21334	17036	3015.74	7.07421	79271	9225.55	3509	621.168	14.8519	Stage IIA	Positive	Positive	Negative	Infiltrating Ductal Carcinoma
E9-A1R7	189	43.2906	12	2.84581	15.212	164152	37599.1	19564	4639.62	8.10392	62970	14423.3	3746	888.367	16.2358	Stage IIA	[Not Evaluated]	[Not Evaluated]	[Not Evaluated]	Infiltrating Ductal Carcinoma
E9-A1RB	29	12.2467	122	11.4894	1.06592	83697	35345.4	311172	29304.7	1.20613	36457	15395.8	51657	4864.82	3.16473	Stage IIA	[Not Evaluated]	[Not Evaluated]	[Not Evaluated]	Infiltrating Ductal Carcinoma
E9-A1RC	91	15.0831	22	3.58453	4.20783	114559	18988	31331	5104.87	3.71959	44565	7386.59	6206	1011.16	7.30503	Stage IIIC	[Not Evaluated]	[Not Evaluated]	[Not Evaluated]	Mixed Histology (please specify)
E9-A1RD	142	20.7613	3	0.974786	21.2983	556496	81363.3	21404	6954.77	11.6989	193017	28220.3	5124	1664.93	16.9498	Stage IIA	[Not Evaluated]	[Not Evaluated]	[Not Evaluated]	Infiltrating Ductal Carcinoma
E9-A1RF	353	43.4772	16	2.6879	16.1752	276613	34069	13356	2243.73	15.1841	96340	11865.7	2407	404.361	29.3443	Stage IIIA	[Not Evaluated]	[Not Evaluated]	[Not Evaluated]	Infiltrating Ductal Carcinoma
E9-A1RH	37	18.0671	8	2.42672	7.44509	63811	31159	10494	3183.25	9.78842	40258	19658	2556	775.337	25.3542	Stage IIA	[Not Evaluated]	[Not Evaluated]	[Not Evaluated]	Infiltrating Ductal Carcinoma
E9-A1RI	46	18.7353	18	5.28444	3.54537	72491	29524.8	30892	9069.27	3.25548	21014	8558.79	5963	1750.62	4.88901	Stage IIIA	[Not Evaluated]	[Not Evaluated]	[Not Evaluated]	Mixed Histology (please specify)
GI-A2C8	84	7.1563	18	4.54392	1.57492	256533	21855.1	32178	8123.01	2.69052	86065	7332.23	7372	1860.99	3.93997	Stage IIIB	Positive	Positive	Negative	Infiltrating Ductal Carcinoma
GI-A2C9	297	72.9925	20	2.97711	24.5179	126903	31188.4	20046	2983.96	10.452	39507	9709.48	4935	734.602	13.2173	Stage IIB	Negative	Negative	Negative	Infiltrating Ductal Carcinoma
