# Supplementary material for: MiR-183/-96/-182 cluster is up-regulated in most breast cancers and increases cell proliferation and migration
Source: Breast Cancer Res. 2014 Nov 14;16:473. doi: 10.1186/s13058-014-0473-z (PMC4303194; doi:10.1186/s13058-014-0473-z)
Supplement: Supplementary file 6 — Additional file 6: Clinical features and miRNAs. (XLS 181 KB) [file 13058_2014_473_MOESM6_ESM.xls]

## Sheet: clinical features and miRNAs
The miRNA expressions, clinical features, surface markers and clinical stages of the 990 breast cancer patients from TCGA datasheet: Column A represents the TCGA access label of the patient. Column B represents the clinical stage of the patient. Columns C to E indicate the ER, PR and HER2 status. Column F represents the clinical feature of the patient. Columns G to I are the expression levels of …
	Pathologic_stage	ER	PR	Her2	Type	hsa-mir-96	hsa-mir-182	hsa-mir-183
A1F6	[Not Available]	Negative	Negative	Negative	Infiltrating Ductal Carcinoma	73.0309	94614.1	38110.4
A0HA	Stage I	Positive	Positive	[Not Available]	Infiltrating Ductal Carcinoma	66.4194	60935.3	28040.2
A0BL	Stage I	Negative	Negative	Negative	Infiltrating Ductal Carcinoma	44.1651	33492.3	25067.4
A1IO	Stage I	Positive	Positive	Equivocal	Infiltrating Ductal Carcinoma	29.3017	39199.5	20494.7
A1IY	Stage I	Positive	Positive	Negative	Infiltrating Ductal Carcinoma	82.4569	100388	31659.4
A0BQ	Stage I	Positive	Positive	Positive	Infiltrating Ductal Carcinoma	14.5852	27819.8	7688.51
A03V	Stage I	Positive	Positive	Negative	Infiltrating Ductal Carcinoma	41.3762	66639.2	17981.8
A0B2	Stage I	Positive	Positive	Negative	Infiltrating Ductal Carcinoma	34.8355	29751	13530
A095	Stage I	Positive	Positive	Negative	Infiltrating Ductal Carcinoma	15.5088	41472.6	13582.2
A0H5	Stage I	Positive	Positive	[Not Available]	Infiltrating Ductal Carcinoma	18.8858	25948.8	9467.9
A0H3	Stage I	Positive	Positive	[Not Available]	Infiltrating Ductal Carcinoma	21.7796	25184.9	7822.72
A18K	Stage I	Positive	Positive	Negative	Infiltrating Ductal Carcinoma	68.914	59350.9	31322.9
A402	Stage I	Negative	Negative	Negative	Infiltrating Ductal Carcinoma	18.2525	12808.6	7247.96
A0B6	Stage I	Positive	Positive	Positive	Infiltrating Ductal Carcinoma	47.0762	50167.2	18549.8
A0C3	Stage I	Positive	Negative	Negative	Mixed Histology (please specify)	35.6399	38344.5	13859.9
A24P	Stage I	Positive	Positive	Equivocal	Infiltrating Ductal Carcinoma	14.8756	14964.9	4792.16
A2LR	Stage I	Negative	Negative	Negative	Other specify	16.3102	20404.7	13346.2
A0W7	Stage I	Positive	Positive	Negative	Infiltrating Ductal Carcinoma	9.55039	21019.2	6522.92
A252	Stage I	Positive	Positive	Negative	Infiltrating Ductal Carcinoma	54.3957	71580.4	29855.2
A2DL	Stage I	Positive	Positive	Negative	Infiltrating Ductal Carcinoma	48.0184	47318	17502.3
A1II	Stage I	Negative	Positive	Negative	Infiltrating Ductal Carcinoma	259.127	209412	137927
A15J	Stage I	Positive	Positive	Equivocal	Infiltrating Ductal Carcinoma	55.2969	40475.7	16709.3
A2DI	Stage I	Negative	Negative	[Not Evaluated]	Infiltrating Ductal Carcinoma	11.4274	18278.2	4709.33
A2DD	Stage I	Negative	Negative	Equivocal	Infiltrating Ductal Carcinoma	14.652	28349	13212.6
A0BO	Stage I	Positive	Positive	Negative	Infiltrating Ductal Carcinoma	27.1594	57845.4	11458.8
A24N	Stage I	Positive	Positive	Equivocal	Infiltrating Ductal Carcinoma	62.3834	69432.7	26779.1
A2DO	Stage I	Positive	Positive	Negative	Infiltrating Lobular Carcinoma	43.1142	28958.4	15526.6
A1ET	Stage I	Positive	Positive	Negative	Infiltrating Ductal Carcinoma	28.3677	54393.3	14784
A0B0	Stage I	Positive	Positive	Negative	Infiltrating Ductal Carcinoma	19.9745	47738.8	8435.37
A0EP	Stage I	Positive	Negative	Negative	Infiltrating Lobular Carcinoma	10.4641	4806.33	1124.05
A0SE	Stage I	Positive	Positive	Negative	Mixed Histology (please specify)	31.7867	87954.3	26859.8
A152	Stage I	Positive	Negative	Positive	Infiltrating Ductal Carcinoma	99.5524	110342	45444.4
A1IJ	Stage I	Positive	Positive	Equivocal	Infiltrating Lobular Carcinoma	17.0852	26060.5	7259.14
A2DH	Stage I	Negative	Negative	Negative	Infiltrating Ductal Carcinoma	50.4121	41137.9	26621.8
A2DK	Stage I	Positive	Negative	Negative	Infiltrating Ductal Carcinoma	31.5578	59362	25002.7
A1LH	Stage I	Negative	Negative	Negative	Infiltrating Ductal Carcinoma	8.40938	11044.1	4504.69
A0BR	Stage I	Positive	Positive	Negative	Infiltrating Ductal Carcinoma	58.3183	109237	36333.6
A06O	Stage I	Positive	Positive	Negative	Infiltrating Ductal Carcinoma	21.0367	24248.5	16448.4
A0HY	Stage I	Positive	Negative	Positive	Infiltrating Ductal Carcinoma	33.4124	75992	29975.4
A18P	Stage I	Positive	Negative	Positive	Infiltrating Ductal Carcinoma	67.3075	90405.3	34159.2
A1IN	Stage I	Positive	Positive	Negative	Infiltrating Ductal Carcinoma	28.8064	40985	20364.7
A156	Stage I	Positive	Positive	Negative	Infiltrating Ductal Carcinoma	75.8072	78837.8	19140.3
A15C	Stage I	Positive	Positive	Equivocal	Infiltrating Ductal Carcinoma	39.7627	51985.5	14904.7
A24S	Stage I	Positive	Positive	Negative	Infiltrating Ductal Carcinoma	43.2561	38003.9	26451.4
A0DX	Stage I	Positive	Positive	Negative	Infiltrating Ductal Carcinoma	11.2881	15326.5	3481.02
A255	Stage I	Positive	Positive	Positive	Infiltrating Ductal Carcinoma	15.6601	16941.5	9086.34
A1KI	Stage I	Positive	Positive	Equivocal	Infiltrating Ductal Carcinoma	67.5839	81135.7	16345.6
A0B8	Stage I	Positive	Positive	Equivocal	Infiltrating Ductal Carcinoma	35.4528	72171.2	24426.8
A14Z	Stage I	Positive	Positive	Negative	Infiltrating Ductal Carcinoma	5.00867	10264.4	6521.29
A15F	Stage I	Positive	Positive	Negative	Infiltrating Ductal Carcinoma	21.8686	44203.6	15693.7
A1AX	Stage I	Positive	Positive	Positive	Infiltrating Ductal Carcinoma	3.24075	29792.2	10604.3
A1AY	Stage I	Negative	Negative	Negative	Infiltrating Ductal Carcinoma	49.5572	71510.1	39537.7
A14S	Stage I	Positive	Positive	Equivocal	Infiltrating Ductal Carcinoma	40.9609	41016.6	13870.2
A0CD	Stage I	Positive	Positive	Equivocal	Infiltrating Ductal Carcinoma	17.4987	21494.8	3741.55
A154	Stage I	Positive	Positive	Negative	Infiltrating Ductal Carcinoma	34.3274	38937.4	13055.9
A2D9	Stage I	Positive	Positive	[Not Evaluated]	Infiltrating Ductal Carcinoma	25.6072	28216.5	7060.67
A2LE	Stage I	Positive	Negative	[Not Evaluated]	Infiltrating Lobular Carcinoma	46.409	87536.6	28195.3
A0SB	Stage I	Positive	Negative	Negative	Other specify	47.6682	31743.7	8268.77
A1AK	Stage I	Positive	Positive	Negative	Infiltrating Lobular Carcinoma	24.0024	22958	7070.04
A1J6	Stage I	Positive	Positive	Negative	Infiltrating Ductal Carcinoma	36.9084	35996.7	19821.2
A0BW	Stage I	Negative	Negative	[Not Available]	Infiltrating Ductal Carcinoma	16.3133	12547.8	5058.28
A3IY	Stage I	Positive	Positive	Negative	Mucinous Carcinoma	67.0058	29850.7	6780.37
A0BG	Stage I	Negative	Negative	Negative	Infiltrating Ductal Carcinoma	10.1176	10519.3	5417.97
A14U	Stage I	Positive	Positive	Equivocal	Infiltrating Lobular Carcinoma	36.8652	24490	5444.18
A1IF	Stage I	Positive	Positive	Negative	Infiltrating Ductal Carcinoma	24.0214	21111.1	7081.7
A0BP	Stage I	Positive	Positive	Negative	Infiltrating Ductal Carcinoma	37.7312	45834.6	10820.4
A40B	Stage I	Positive	Positive	Negative	Infiltrating Lobular Carcinoma	39.1794	33104.2	16280.5
A209	Stage I	Positive	Positive	[Not Evaluated]	Medullary Carcinoma	10.8552	10628	9860.15
A0DO	Stage I	Positive	Positive	Negative	Infiltrating Ductal Carcinoma	69.7689	75238	12761.7
A18S	Stage I	Positive	Positive	Negative	Mucinous Carcinoma	98.3586	97703.3	28953.5
A1AP	Stage I	Positive	Positive	Equivocal	Infiltrating Ductal Carcinoma	34.5742	38051.7	11773.8
A1IH	Stage I	Positive	Positive	Equivocal	Infiltrating Lobular Carcinoma	52.1266	42296.4	9579.81
A0WA	Stage I	Negative	Negative	Negative	[Not Available]	45.7995	71080.9	28535.7
A0H6	Stage I	Positive	Positive	Negative	Infiltrating Ductal Carcinoma	17.0908	48674	16068.9
A0AD	Stage I	Positive	Positive	Negative	Mixed Histology (please specify)	16.4705	47960.5	19689.1
A1AJ	Stage I	Positive	Negative	Negative	Infiltrating Ductal Carcinoma	31.0402	31748.5	18607.8
A1EU	Stage I	Positive	Positive	Negative	Infiltrating Ductal Carcinoma	48.189	68525.3	15667.6
A1FG	Stage I	Positive	Positive	Negative	Infiltrating Ductal Carcinoma	17.7939	44590.8	10166.7
A08A	Stage I	Positive	Positive	Negative	Infiltrating Ductal Carcinoma	31.9367	38061.6	14383.5
A15O	Stage I	Positive	Positive	Equivocal	Infiltrating Ductal Carcinoma	49.1032	97591.8	32572.1
A03M	Stage IA	Positive	Positive	Negative	Infiltrating Ductal Carcinoma	28.3153	38702.9	31028.4
A03U	Stage IA	Negative	Negative	Negative	Other specify	8.85935	9883.81	2706.93
A0FF	Stage IA	Positive	Positive	Negative	Infiltrating Ductal Carcinoma	34.5716	50631.4	21858.9
A04R	Stage IA	Positive	Positive	Equivocal	Infiltrating Ductal Carcinoma	46.5474	101365	30588.7
A229	Stage IA	[Not Evaluated]	[Not Evaluated]	[Not Evaluated]	Infiltrating Ductal Carcinoma	34.3117	38637.7	16694.3
A0J2	Stage IA	Negative	Negative	Equivocal	Infiltrating Ductal Carcinoma	100.822	97568.7	17182.1
A0J4	Stage IA	Negative	Negative	Negative	Infiltrating Ductal Carcinoma	20.4855	15233.8	7819.27
A0D3	Stage IA	Positive	Positive	Negative	Infiltrating Ductal Carcinoma	28.307	47436.3	15307.2
A0B9	Stage IA	Negative	Negative	Negative	Infiltrating Ductal Carcinoma	30.4909	70205	29606.7
A1FU	Stage IA	Negative	Negative	[Not Evaluated]	Infiltrating Ductal Carcinoma	18.5443	31803.5	17386.3
A0I2	Stage IA	[Not Evaluated]	[Not Evaluated]	[Not Evaluated]	Infiltrating Ductal Carcinoma	93.0843	63296.6	15333.2
A1LS	Stage IA	Negative	Negative	Negative	Infiltrating Ductal Carcinoma	134.897	57720.6	7189.03
A3XZ	Stage IA	Negative	Negative	Positive	Infiltrating Ductal Carcinoma	28.4829	28406.6	19487.8
A1RA	Stage IA	[Not Evaluated]	[Not Evaluated]	[Not Evaluated]	Infiltrating Ductal Carcinoma	110.98	65826.8	18431
A04Q	Stage IA	Negative	Negative	Equivocal	Infiltrating Ductal Carcinoma	33.0377	20445	16834.3
A0SX	Stage IA	Negative	Negative	Negative	Infiltrating Ductal Carcinoma	30.2569	37296.3	17684.1
A573	Stage IA	Negative	Negative	Equivocal	Infiltrating Ductal Carcinoma	45.5429	48549.7	24395.7
A1J9	Stage IA	Positive	Negative	Positive	Infiltrating Ductal Carcinoma	67.0478	74966.7	20288.9
A0RU	Stage IA	Negative	Negative	[Not Evaluated]	Other specify	13.5787	14090.6	5075.41
A5YO	Stage IA	Negative	Negative	Negative	Infiltrating Ductal Carcinoma	30.5162	50654.4	33386.1
A1PF	Stage IA	Positive	Positive	Negative	Infiltrating Ductal Carcinoma	19.6896	34792.9	12373.9
A1JU	Stage IA	Positive	Positive	Negative	Infiltrating Ductal Carcinoma	2.7115	7836.92	1919.07
A5RX	Stage IA	Positive	Positive	[Not Evaluated]	Infiltrating Ductal Carcinoma	37.2726	56657.6	17367.5
A0HU	Stage IA	Positive	Positive	Negative	Infiltrating Ductal Carcinoma	56.532	58157.1	47198.6
A13Y	Stage IA	Positive	Positive	Negative	Infiltrating Ductal Carcinoma	71.5066	52125.2	29619.1
A0EO	Stage IA	Positive	Positive	Negative	Infiltrating Ductal Carcinoma	14.5233	30163.5	8171.3
A0X0	Stage IA	Positive	Positive	[Not Evaluated]	Other specify	36.4874	45617.8	12911.2
A26F	Stage IA	Negative	Negative	Equivocal	Other specify	41.1767	59980.7	25905.6
A0HB	Stage IA	Positive	Positive	Equivocal	Infiltrating Ductal Carcinoma	11.9009	56944.7	37961.4
A1JH	Stage IA	Positive	Positive	Negative	Infiltrating Ductal Carcinoma	27.413	32175.9	10085
A1XU	Stage IA	Positive	Positive	Negative	Infiltrating Ductal Carcinoma	51.0238	53453.7	12544.5
A1XM	Stage IA	Positive	Positive	Negative	Infiltrating Ductal Carcinoma	2.88323	21943.7	12865.6
A5RZ	Stage IA	Positive	Negative	[Not Evaluated]	Infiltrating Ductal Carcinoma	129.222	113340	78668.1
A247	Stage IA	[Not Evaluated]	[Not Evaluated]	[Not Evaluated]	Infiltrating Ductal Carcinoma	86.2369	117336	37939.6
A27M	Stage IA	Negative	Negative	Negative	Infiltrating Ductal Carcinoma	14.1937	48593.5	17253.7
A0RN	Stage IA	Negative	Negative	[Not Evaluated]	Infiltrating Ductal Carcinoma	63.9863	135708	47220.1
A0CP	Stage IA	Positive	Positive	[Not Evaluated]	Infiltrating Ductal Carcinoma	22.9608	55619.2	19053.6
A1IU	Stage IA	Positive	Positive	Negative	Infiltrating Ductal Carcinoma	18.7777	37187.5	7792.53
A740	Stage IA	Negative	Negative	Equivocal	Infiltrating Ductal Carcinoma	63.751	57302.7	21987.4
A15P	Stage IA	Positive	Positive	Negative	Infiltrating Ductal Carcinoma	13.4734	33398.8	8882.19
A1J3	Stage IA	Positive	Positive	Positive	Infiltrating Lobular Carcinoma	51.2863	59478.1	19098.3
A440	Stage IA	Positive	Positive	Equivocal	Infiltrating Lobular Carcinoma	9.25175	17374.4	3842.97
A441	Stage IA	Negative	Negative	Negative	Infiltrating Ductal Carcinoma	45.7901	35725.1	10427.5
A0CQ	Stage IA	Positive	Positive	Equivocal	Infiltrating Ductal Carcinoma	62.8064	60594.6	13326.8
A0HW	Stage IA	Positive	Negative	Equivocal	Infiltrating Ductal Carcinoma	10.2606	17533	4638.72
A0YI	Stage IA	Positive	Positive	Negative	Infiltrating Ductal Carcinoma	31.7398	28256.1	8077.78
A1R5	Stage IA	[Not Evaluated]	[Not Evaluated]	[Not Evaluated]	Infiltrating Ductal Carcinoma	26.1865	26365.5	8483.85
A18H	Stage IA	Positive	Positive	Positive	Infiltrating Ductal Carcinoma	54.2406	42853.9	13146.8
A1BC	Stage IA	Positive	Positive	Negative	Infiltrating Ductal Carcinoma	16.9791	18309	5333.94
A3J1	Stage IA	Positive	Positive	Negative	Infiltrating Lobular Carcinoma	8.77695	14050.8	2575.68
A1XA	Stage IA	Positive	Positive	Equivocal	Infiltrating Ductal Carcinoma	49.3787	49636.4	12060.4
A201	Stage IA	Positive	Positive	Negative	Infiltrating Ductal Carcinoma	29.5742	35634.9	7522.56
A27P	Stage IA	Positive	Positive	Negative	Infiltrating Ductal Carcinoma	14.8306	55592.5	11769.7
A1R4	Stage IA	[Not Evaluated]	[Not Evaluated]	[Not Evaluated]	Infiltrating Ductal Carcinoma	39.8957	48783.1	21356.2
A04N	Stage IA	Positive	Positive	[Not Evaluated]	Infiltrating Ductal Carcinoma	5.65625	103973	34098.9
A27E	Stage IA	Positive	Positive	Negative	Other specify	18.2463	60770.9	21691.3
A73Y	Stage IA	Negative	Negative	Negative	Infiltrating Ductal Carcinoma	8.49392	6381.51	2435.7
A0HN	Stage IA	Positive	Positive	Equivocal	Infiltrating Ductal Carcinoma	106.077	124854	34144.6
A0YF	Stage IA	Positive	Negative	Negative	Infiltrating Ductal Carcinoma	52.0972	62841	23095.5
A3M8	Stage IA	Positive	Positive	Positive	Infiltrating Lobular Carcinoma	34.4987	27242.7	15220.6
A4Z1	Stage IA	Positive	Positive	Negative	Infiltrating Lobular Carcinoma	19.1792	40141.7	6937.75
A0E6	Stage IA	Negative	Negative	Equivocal	Infiltrating Ductal Carcinoma	48.1918	60131.6	60276.6
A0H0	Stage IA	Positive	Positive	Negative	Infiltrating Ductal Carcinoma	2.34668	9279.93	3036.01
A259	Stage IA	Positive	Positive	Negative	Infiltrating Ductal Carcinoma	0	26300.1	7943.76
A22B	Stage IA	Positive	Negative	Negative	Mixed Histology (please specify)	33.9723	32874.5	12828.7
A66L	Stage IA	Positive	Positive	[Not Evaluated]	Infiltrating Ductal Carcinoma	36.1853	60869.6	15450.3
A8OP	Stage IA	Positive	Positive	Indeterminate	Infiltrating Ductal Carcinoma	99.6135	44842.6	10774.5
A0EM	Stage IA	Positive	Positive	[Not Evaluated]	Infiltrating Ductal Carcinoma	57.1095	71261	20292.4
A1JP	Stage IA	Positive	Positive	Negative	Infiltrating Ductal Carcinoma	63.6344	63336.7	36505.8
A0IP	Stage IA	Positive	Positive	[Not Evaluated]	Infiltrating Lobular Carcinoma	28.4938	39820.1	10521.6
A0HF	Stage IA	Positive	Positive	Negative	Infiltrating Ductal Carcinoma	23.9831	56259.7	14142.4
A1JS	Stage IA	Positive	Positive	Negative	Other specify	110.25	73623.7	13331.1
A0HI	Stage IA	Positive	Positive	Negative	Infiltrating Ductal Carcinoma	18.7873	33699.4	10305.6
A0EU	Stage IA	Positive	Positive	Negative	Infiltrating Ductal Carcinoma	6.94843	52624.9	13984.2
A42U	Stage IA	Negative	Negative	Negative	Infiltrating Ductal Carcinoma	19.9232	28004.7	5185
A0EV	Stage IA	Positive	Positive	Negative	Infiltrating Ductal Carcinoma	24.9325	40390.6	12503.4
A66J	Stage IA	Positive	Positive	[Not Evaluated]	Infiltrating Lobular Carcinoma	19.9299	35914.8	10889.6
A18G	Stage IA	Negative	Negative	Negative	Infiltrating Ductal Carcinoma	62.4018	35300.9	14745.4
A54X	Stage IA	Positive	Positive	Negative	Mucinous Carcinoma	90.1974	99669.9	31366.7
A106	Stage IB	Positive	Positive	Equivocal	Infiltrating Ductal Carcinoma	62.6557	65252.5	23999.4
A0T3	Stage IB	Positive	Positive	Equivocal	Infiltrating Ductal Carcinoma	93.7714	71537.7	27109.8
A42V	Stage IB	Positive	Positive	Negative	Infiltrating Ductal Carcinoma	20.0698	14538.8	3163.55
A570	Stage IB	Positive	Positive	Equivocal	Infiltrating Ductal Carcinoma	51.0924	52533	15127.6
A5RY	Stage IB	Positive	Negative	[Not Evaluated]	Infiltrating Ductal Carcinoma	7.02292	11393.4	3531.25
A0FS	Stage IB	Positive	Negative	Positive	Infiltrating Ductal Carcinoma	22.0762	28113.8	7498.86
A0FY	Stage IB	Positive	Positive	Negative	Infiltrating Ductal Carcinoma	43.4173	30622.6	12383.4
A0FN	Stage IB	Positive	Positive	Positive	Infiltrating Ductal Carcinoma	23.1032	53771.2	16985.4
A0ER	Stage IB	Positive	Positive	Equivocal	Infiltrating Ductal Carcinoma	60.0298	73895.3	22474.3
A66H	Stage IB	Positive	Positive	[Not Evaluated]	Mucinous Carcinoma	44.5074	60070.5	21185
A2LO	Stage II	Positive	Positive	Equivocal	Infiltrating Lobular Carcinoma	20.9759	23392.5	8977.73
A2LM	Stage II	Positive	Positive	[Not Evaluated]	Infiltrating Lobular Carcinoma	48.126	113006	33390.2
A1AM	Stage II	Positive	Positive	Equivocal	Mixed Histology (please specify)	18.9006	19135.6	5931.78
A24W	Stage II	Positive	Positive	Negative	Infiltrating Ductal Carcinoma	5.09462	19043	4245.28
A2LQ	Stage II	Positive	Positive	Negative	Infiltrating Lobular Carcinoma	2.93861	6274.23	1753.64
A5Q2	Stage II	Positive	Positive	Negative	Infiltrating Lobular Carcinoma	20.0658	36206.5	7992.36
A202	Stage II	Positive	Positive	Positive	Infiltrating Ductal Carcinoma	19.9955	15218.2	9624.78
A2LN	Stage II	Positive	Positive	Negative	Infiltrating Lobular Carcinoma	5.97016	12608.3	3260.9
A2LL	Stage II	Positive	Positive	Equivocal	Infiltrating Lobular Carcinoma	25.8213	41077.3	15437.7
A0DG	Stage IIA	Positive	Negative	Negative	Infiltrating Ductal Carcinoma	33.7659	37461.3	17555.9
A3QA	Stage IIA	[Not Evaluated]	[Not Evaluated]	[Not Evaluated]	Medullary Carcinoma	9.9201	4462.63	2174.73
A04X	Stage IIA	Positive	Positive	Positive	Infiltrating Ductal Carcinoma	9.62238	11933.8	3139.65
A1FN	Stage IIA	Positive	Positive	[Not Evaluated]	Infiltrating Ductal Carcinoma	22.4824	13999.8	14121.8
A14Y	Stage IIA	Positive	Positive	Equivocal	Infiltrating Ductal Carcinoma	65.7682	74163.3	56634.7
A12F	Stage IIA	Negative	Negative	Negative	Infiltrating Ductal Carcinoma	91.5124	64291.1	53946.8
A66I	Stage IIA	Negative	Negative	[Not Evaluated]	Infiltrating Ductal Carcinoma	21.5879	26850.3	12618.5
A0D9	Stage IIA	Positive	Negative	Negative	Infiltrating Ductal Carcinoma	50.9451	131924	89821.7
A0RS	Stage IIA	Negative	Negative	[Not Evaluated]	Infiltrating Ductal Carcinoma	35.5148	56489	29440.8
A124	Stage IIA	Negative	Negative	Negative	Other specify	36.5345	29168.1	14245.3
A1EW	Stage IIA	Negative	Negative	Negative	Infiltrating Ductal Carcinoma	13.9713	32985.1	21891.5
A15H	Stage IIA	Positive	Positive	Equivocal	Infiltrating Ductal Carcinoma	40.2138	35414.9	14856.3
A22D	Stage IIA	Positive	Positive	Positive	Infiltrating Ductal Carcinoma	43.4283	52736.6	26752.6
A0SH	Stage IIA	Negative	Positive	Equivocal	Infiltrating Ductal Carcinoma	12.6439	25832.9	10521.1
A04V	Stage IIA	Positive	Positive	Equivocal	Infiltrating Ductal Carcinoma	43.4443	47643.1	25804.6
A0T5	Stage IIA	Positive	Positive	Negative	Infiltrating Ductal Carcinoma	28.0744	32214.4	8502.91
A126	Stage IIA	Positive	Positive	Negative	Infiltrating Ductal Carcinoma	28.3235	26139.1	8356.29
A1RB	Stage IIA	[Not Evaluated]	[Not Evaluated]	[Not Evaluated]	Infiltrating Ductal Carcinoma	12.2467	35345.4	15395.8
A0CM	Stage IIA	Negative	Negative	Negative	Infiltrating Ductal Carcinoma	36.1321	48853.3	34437.2
A0SP	Stage IIA	Negative	Negative	Negative	Infiltrating Ductal Carcinoma	39.8486	56220.1	36684.7
A27F	Stage IIA	Negative	Negative	Negative	Infiltrating Ductal Carcinoma	21.7576	53191.2	25359.9
A5RW	Stage IIA	Negative	Negative	[Not Evaluated]	Infiltrating Ductal Carcinoma	6.79842	7237.21	3998.25
A15E	Stage IIA	Positive	Positive	[Not Evaluated]	Infiltrating Ductal Carcinoma	17.3704	25678.9	8949.1
A1L9	Stage IIA	Positive	Positive	Negative	Infiltrating Ductal Carcinoma	75.5327	43836.6	12522.2
A1X7	Stage IIA	Positive	Positive	Negative	Other specify	33.3846	32131.2	9318.77
A5UO	Stage IIA	[Not Evaluated]	[Not Evaluated]	[Not Evaluated]	Mucinous Carcinoma	127.442	132688	51532.7
A08G	Stage IIA	Positive	Positive	Positive	Infiltrating Ductal Carcinoma	24.5457	20941.8	8330.21
A0DT	Stage IIA	Positive	Positive	Negative	Infiltrating Ductal Carcinoma	53.3794	58114.2	17572.5
A12D	Stage IIA	Negative	Negative	Positive	Infiltrating Ductal Carcinoma	27.1688	23757.6	15057.6
A158	Stage IIA	Negative	Negative	Negative	Infiltrating Ductal Carcinoma	131.414	77354.2	36965.9
A1P4	Stage IIA	Negative	Negative	Negative	Medullary Carcinoma	33.149	24395	14234.2
A0TP	Stage IIA	Positive	Negative	Negative	Infiltrating Ductal Carcinoma	80.5213	83095.9	21135.6
A12T	Stage IIA	Positive	Positive	Positive	Infiltrating Ductal Carcinoma	13.4303	25374	16190.2
A1OX	Stage IIA	Positive	Positive	Negative	Mucinous Carcinoma	65.136	49943.5	18090.4
A1B6	Stage IIA	Negative	Negative	Equivocal	Infiltrating Ductal Carcinoma	30.041	10299.6	4735.21
A574	Stage IIA	Negative	Negative	Equivocal	Infiltrating Ductal Carcinoma	105.219	84966.5	38470.4
A15I	Stage IIA	Positive	Positive	Equivocal	Infiltrating Ductal Carcinoma	77.1096	88006.5	20170.5
A1L6	Stage IIA	Positive	Positive	Negative	Infiltrating Ductal Carcinoma	62.3543	74539.1	18654.5
A25A	Stage IIA	Positive	Positive	Equivocal	Infiltrating Lobular Carcinoma	46.0835	125806	37993.7
A249	Stage IIA	[Not Evaluated]	[Not Evaluated]	[Not Evaluated]	Infiltrating Ductal Carcinoma	61.4064	62963.3	15124.5
A04J	Stage IIA	Negative	Negative	Negative	Infiltrating Ductal Carcinoma	46.0347	34218	14012.6
A0D2	Stage IIA	Negative	Negative	Negative	Infiltrating Ductal Carcinoma	26.077	26203.4	21528.5
A256	Stage IIA	Negative	Negative	Negative	Infiltrating Ductal Carcinoma	116.39	103947	54293.9
A0AU	Stage IIA	Positive	Positive	Positive	Infiltrating Ductal Carcinoma	16.0021	15549.6	4825.03
A1XF	Stage IIA	Positive	Positive	Negative	Infiltrating Ductal Carcinoma	139.386	156012	46536.6
A2L8	Stage IIA	Positive	Positive	Negative	Infiltrating Lobular Carcinoma	13.3939	24733.4	7564.68
A13D	Stage IIA	Negative	Positive	Equivocal	Infiltrating Ductal Carcinoma	68.2468	72760.1	37690.3
A0CZ	Stage IIA	Positive	Positive	Negative	Infiltrating Ductal Carcinoma	4.46851	20210.7	5785.1
A0W4	Stage IIA	Positive	Positive	Negative	Infiltrating Ductal Carcinoma	41.0016	75772.8	16772.8
A1AN	Stage IIA	Positive	Positive	Negative	Infiltrating Ductal Carcinoma	33.2337	32352.3	13734.9
A1B5	Stage IIA	Positive	Positive	Negative	Infiltrating Lobular Carcinoma	41.0411	43203.4	7785.94
A24K	Stage IIA	Positive	Positive	Equivocal	Infiltrating Ductal Carcinoma	11.2196	27397.7	11688.8
A3XV	Stage IIA	Positive	Negative	Equivocal	Infiltrating Ductal Carcinoma	50.8428	39507.4	10196.3
A3YX	Stage IIA	Positive	Positive	Positive	Infiltrating Lobular Carcinoma	19.8179	22079.5	8876.98
A5YN	Stage IIA	Positive	Positive	Equivocal	Infiltrating Ductal Carcinoma	54.4681	57184.2	30776.2
A04U	Stage IIA	Negative	Negative	Negative	Infiltrating Ductal Carcinoma	29.6955	16458.5	14604.6
A1AI	Stage IIA	Negative	Negative	Equivocal	Medullary Carcinoma	44.0209	43308.1	35949
A22G	Stage IIA	Negative	Negative	Positive	Infiltrating Ductal Carcinoma	56.3227	35943.9	13863.5
A24U	Stage IIA	Negative	Negative	Positive	Infiltrating Ductal Carcinoma	23.2845	29188.8	11768
A0BD	Stage IIA	Positive	Positive	Negative	Infiltrating Ductal Carcinoma	33.9642	52497.8	13640.8
A10F	Stage IIA	Positive	Positive	Equivocal	Infiltrating Lobular Carcinoma	24.0466	48203.2	20263.9
A12A	Stage IIA	Positive	Positive	Negative	Infiltrating Ductal Carcinoma	38.3587	38260.2	10253.6
A15D	Stage IIA	Positive	Positive	Equivocal	Infiltrating Ductal Carcinoma	28.6649	27430.8	9613.95
A1AO	Stage IIA	Positive	Negative	Negative	Infiltrating Ductal Carcinoma	21.0497	19243	8490.18
A401	Stage IIA	Positive	Positive	Negative	Infiltrating Ductal Carcinoma	46.6605	37856.9	9484.43
A5ZW	Stage IIA	Positive	Positive	Negative	Infiltrating Ductal Carcinoma	16.8255	32063.2	6578.77
A150	Stage IIA	Negative	Negative	Negative	Infiltrating Ductal Carcinoma	29.0903	25942.2	19223
A1HF	Stage IIA	Negative	Positive	Positive	Infiltrating Ductal Carcinoma	20.5441	10583.2	4144.4
A1N8	Stage IIA	Negative	[Not Evaluated]	Negative	Infiltrating Ductal Carcinoma	87.9658	70364.1	26729.4
A6VW	Stage IIA	Negative	Negative	Negative	Infiltrating Ductal Carcinoma	49.1796	52812	26572.9
A04L	Stage IIA	Positive	Negative	Positive	Infiltrating Ductal Carcinoma	23.1816	19340.2	4232.97
A0HO	Stage IIA	Positive	Positive	Negative	Infiltrating Ductal Carcinoma	43.5332	46535	13988.9
A1IX	Stage IIA	Positive	Positive	Negative	Other specify	34.2377	43640.1	15861
A1P3	Stage IIA	Positive	Positive	Negative	Infiltrating Ductal Carcinoma	48.5334	67947.1	20054.8
A0I6	Stage IIA	Negative	Negative	[Not Evaluated]	Infiltrating Ductal Carcinoma	35.9295	27308	8141.78
A1AQ	Stage IIA	Negative	Negative	Equivocal	Infiltrating Ductal Carcinoma	53.7862	31713.8	24454.5
A3XL	Stage IIA	Negative	Negative	[Not Evaluated]	Infiltrating Ductal Carcinoma	98.9386	30446.7	13636.9
A3XX	Stage IIA	Negative	Negative	Negative	Infiltrating Ductal Carcinoma	15.9883	15082	11267.6
A0DK	Stage IIA	Positive	Positive	Negative	Infiltrating Ductal Carcinoma	23.7515	65500	30981.9
A26J	Stage IIA	Positive	Positive	Negative	Infiltrating Ductal Carcinoma	20.8238	22944.6	7440.67
A18R	Stage IIA	Indeterminate	Negative	Positive	Infiltrating Ductal Carcinoma	17.3868	34170.7	23410.6
A159	Stage IIA	Negative	Negative	[Not Evaluated]	Infiltrating Ductal Carcinoma	78.9662	50855.5	42032.3
A1LG	Stage IIA	Negative	Negative	Equivocal	Infiltrating Lobular Carcinoma	67.2635	30927	10041.9
A26G	Stage IIA	Negative	Negative	Negative	Other specify	25.4874	24972.6	11108.4
A6FR	Stage IIA	Negative	Positive	Equivocal	Infiltrating Ductal Carcinoma	15.6888	17266.6	7357.11
A0SN	Stage IIA	Positive	Positive	Positive	Infiltrating Ductal Carcinoma	11.8415	17414.2	7933.81
A12O	Stage IIA	Positive	Positive	Negative	Infiltrating Ductal Carcinoma	14.7748	16119.4	6161.98
A14Q	Stage IIA	Positive	Positive	Negative	Infiltrating Ductal Carcinoma	42.4217	77527.8	23001.8
A18F	Stage IIA	Positive	Positive	Negative	Infiltrating Ductal Carcinoma	59.0347	75117.1	22271.2
A1HG	Stage IIA	Positive	Positive	Negative	Infiltrating Ductal Carcinoma	30.4901	17373.4	8490.41
A248	Stage IIA	[Not Evaluated]	[Not Evaluated]	[Not Evaluated]	Infiltrating Ductal Carcinoma	34.2139	45557	30914.8
A07O	Stage IIA	Negative	Negative	Negative	Infiltrating Ductal Carcinoma	16.9551	10667	10190
A143	Stage IIA	Negative	Negative	Negative	Infiltrating Ductal Carcinoma	17.2303	17819.9	13901.3
A1KR	Stage IIA	Negative	Negative	Negative	Infiltrating Ductal Carcinoma	111.209	39879.2	24718
A54N	Stage IIA	Negative	Negative	Equivocal	Infiltrating Ductal Carcinoma	52.3053	56869.2	14571.5
A6VV	Stage IIA	Negative	Negative	Negative	Infiltrating Ductal Carcinoma	24.6803	21516.5	10809
A0EI	Stage IIA	Positive	Positive	Negative	Infiltrating Ductal Carcinoma	18.4515	44309.5	12778
A0IA	Stage IIA	Positive	Positive	[Not Evaluated]	Other specify	100.937	96034.5	22276.3
A0RH	Stage IIA	Positive	Positive	[Not Evaluated]	Infiltrating Ductal Carcinoma	28.4397	38128.5	14444.1
A0T7	Stage IIA	Positive	Positive	Negative	Infiltrating Ductal Carcinoma	8.5464	14061.9	9063.96
A1NI	Stage IIA	Positive	Positive	Negative	Mixed Histology (please specify)	45.2128	29613.4	15084
A54O	Stage IIA	Positive	Positive	Negative	Infiltrating Ductal Carcinoma	71.4181	112389	17298.5
A243	Stage IIA	[Not Evaluated]	[Not Evaluated]	[Not Evaluated]	Infiltrating Ductal Carcinoma	8.05463	11756.2	5597.07
A0FX	Stage IIA	Negative	Negative	Positive	Infiltrating Ductal Carcinoma	8.59331	14552.8	5452.45
A134	Stage IIA	Negative	Negative	Equivocal	Infiltrating Ductal Carcinoma	55.8975	51306	37187.2
A1PH	Stage IIA	Negative	Negative	Negative	Infiltrating Ductal Carcinoma	18.5294	60629.9	49851.4
A4SD	Stage IIA	Negative	Negative	Equivocal	Infiltrating Ductal Carcinoma	99.3495	154908	45565.9
A08B	Stage IIA	Positive	Negative	Positive	Infiltrating Ductal Carcinoma	72.5109	67313.3	27809.5
A0ES	Stage IIA	Positive	Positive	Negative	Infiltrating Lobular Carcinoma	9.95511	26005.6	6419.76
A14T	Stage IIA	Positive	Positive	Negative	Infiltrating Ductal Carcinoma	36.031	48993.5	26268.1
A1L8	Stage IIA	Positive	Positive	Equivocal	Infiltrating Lobular Carcinoma	71.9999	41238.1	9799.14
A24X	Stage IIA	Positive	Positive	Equivocal	Mixed Histology (please specify)	39.6706	38813.9	20732.1
A2FW	Stage IIA	Positive	Positive	Negative	Other specify	8.10911	11919.7	2628.95
A1HJ	Stage IIA	Negative	Negative	Negative	Infiltrating Ductal Carcinoma	62.4555	39574.2	26839.6
A1XW	Stage IIA	Negative	Positive	Negative	Infiltrating Ductal Carcinoma	14.6791	7921.3	1845.37
A2DF	Stage IIA	Negative	Negative	Negative	Infiltrating Ductal Carcinoma	37.5176	39090.8	16340.9
A08I	Stage IIA	Positive	Positive	Negative	Infiltrating Ductal Carcinoma	34.33	49314.7	21045.7
A18I	Stage IIA	Positive	Positive	Positive	Infiltrating Ductal Carcinoma	52.2075	60005.1	18150.7
A1BD	Stage IIA	Positive	Positive	Equivocal	Infiltrating Ductal Carcinoma	70.2265	59488.8	12261.7
A244	Stage IIA	[Not Evaluated]	[Not Evaluated]	[Not Evaluated]	Infiltrating Ductal Carcinoma	30.6868	30128.6	19203.9
A0SK	Stage IIA	Negative	Negative	Negative	Other specify	122.284	116605	73871.4
A0U4	Stage IIA	Negative	Negative	Negative	Infiltrating Ductal Carcinoma	91.1136	86331	33677.6
A0XU	Stage IIA	Negative	Negative	Negative	Infiltrating Ductal Carcinoma	30.6612	45609.5	13103.2
A4SE	Stage IIA	Negative	Negative	Negative	Infiltrating Ductal Carcinoma	36.7013	76877.7	25999.2
A0AB	Stage IIA	Positive	Positive	Positive	Infiltrating Lobular Carcinoma	39.6526	73049.1	21629.6
A0SF	Stage IIA	Positive	Positive	Negative	Infiltrating Ductal Carcinoma	46.6733	103611	32888.5
A0TY	Stage IIA	Positive	Negative	Negative	Infiltrating Ductal Carcinoma	15.5458	22537.1	9940.03
A1JI	Stage IIA	Positive	Positive	Negative	Infiltrating Ductal Carcinoma	208.777	157301	71272.7
A1JJ	Stage IIA	Positive	Positive	Negative	Infiltrating Ductal Carcinoma	31.5447	29855.5	15448.8
A4SF	Stage IIA	Positive	Negative	Positive	Infiltrating Ductal Carcinoma	66.3854	127019	49950
A0AR	Stage IIA	Negative	Negative	Negative	Infiltrating Ductal Carcinoma	94.9089	63470.1	44388.7
A12V	Stage IIA	Negative	Negative	Negative	Infiltrating Ductal Carcinoma	53.5559	36378.8	22572.6
A275	Stage IIA	[Not Evaluated]	[Not Evaluated]	[Not Evaluated]	Infiltrating Ductal Carcinoma	18.5786	61992.4	36849.8
A0G0	Stage IIA	Negative	Negative	Negative	Infiltrating Ductal Carcinoma	39.8319	27298.9	27649.1
A0AM	Stage IIA	Positive	Negative	Negative	Infiltrating Ductal Carcinoma	22.1659	19697.4	8240.66
A0AW	Stage IIA	Positive	Negative	Positive	Infiltrating Ductal Carcinoma	54.9728	148485	75131.3
A0BT	Stage IIA	Positive	Positive	Negative	Infiltrating Ductal Carcinoma	61.9304	56427.2	23135.3
A0DB	Stage IIA	Positive	Positive	Negative	Infiltrating Ductal Carcinoma	85.8422	110313	27200.7
A0HQ	Stage IIA	Positive	Positive	Negative	Infiltrating Ductal Carcinoma	13.1884	46685	15426.4
A0JI	Stage IIA	Positive	Negative	Negative	Infiltrating Ductal Carcinoma	5.88705	74604.8	25038.8
A1HN	Stage IIA	Positive	Positive	Equivocal	Infiltrating Ductal Carcinoma	48.46	32654.5	13377.6
A1OZ	Stage IIA	Positive	Negative	Equivocal	Infiltrating Ductal Carcinoma	35.1185	28804.2	24261.6
A1PE	Stage IIA	Positive	Positive	Negative	Infiltrating Ductal Carcinoma	30.373	23090.2	3891.86
A442	Stage IIA	Positive	Positive	Equivocal	Infiltrating Ductal Carcinoma	89.8871	89710.9	30105.1
A07C	Stage IIA	Negative	Negative	Negative	Infiltrating Ductal Carcinoma	49.2732	40629	23340.6
A0CE	Stage IIA	Negative	Negative	Equivocal	Infiltrating Ductal Carcinoma	42.7875	54517.4	19268.7
A0CJ	Stage IIA	Positive	Positive	Negative	Infiltrating Ductal Carcinoma	201.15	95208.4	70233
A146	Stage IIA	Positive	Positive	Negative	Infiltrating Ductal Carcinoma	37.4246	84685.2	22867.9
A24Z	Stage IIA	Positive	Positive	Negative	Infiltrating Ductal Carcinoma	42.8211	43880.6	22470.1
A2DC	Stage IIA	Positive	Positive	[Not Evaluated]	Infiltrating Ductal Carcinoma	57.4265	35348.1	15090.6
A2DM	Stage IIA	Positive	Positive	Negative	Infiltrating Ductal Carcinoma	19.7455	35046.9	13172.2
A1R0	Stage IIA	[Not Evaluated]	[Not Evaluated]	[Not Evaluated]	Infiltrating Ductal Carcinoma	9.76835	71028.3	14114.7
A0FV	Stage IIA	Negative	Negative	Positive	Infiltrating Ductal Carcinoma	48.6075	41906.5	17906.3
A1N9	Stage IIA	Negative	Positive	Positive	Mixed Histology (please specify)	113.001	59576.1	59302.9
A1OW	Stage IIA	Negative	Negative	Negative	Infiltrating Ductal Carcinoma	26.2192	30579.3	16460.4
A26X	Stage IIA	Negative	Negative	Negative	Infiltrating Ductal Carcinoma	12.8072	50996.5	14670.7
A0W3	Stage IIA	Positive	Positive	Equivocal	Infiltrating Ductal Carcinoma	88.985	135438	36272.4
A12N	Stage IIA	Positive	Positive	Negative	Infiltrating Ductal Carcinoma	25.9092	50289.6	15117.3
A15K	Stage IIA	Positive	Positive	Equivocal	Infiltrating Ductal Carcinoma	35.328	28351.5	19673
A1NA	Stage IIA	Positive	Positive	Positive	Mixed Histology (please specify)	38.0634	29264.6	11856.8
A250	Stage IIA	Positive	Negative	Equivocal	Infiltrating Ductal Carcinoma	50.3538	41126.7	14459.1
A2DN	Stage IIA	Positive	Positive	Negative	Infiltrating Ductal Carcinoma	21.7891	17026.5	4037.32
A0RX	Stage IIA	Negative	Negative	Negative	Infiltrating Ductal Carcinoma	10.28	12177.7	7256.44
A1P7	Stage IIA	Negative	Negative	Equivocal	Infiltrating Ductal Carcinoma	19.7522	14718.4	4548.6
A086	Stage IIA	Positive	Positive	Negative	Infiltrating Ductal Carcinoma	51.9331	63277.5	32691.9
A0SD	Stage IIA	Positive	Positive	Negative	Infiltrating Ductal Carcinoma	21.6725	39395.4	16637.9
A1HE	Stage IIA	Positive	Positive	Equivocal	Infiltrating Ductal Carcinoma	60.8397	48426.8	13312.3
A1LA	Stage IIA	Positive	Positive	Equivocal	Infiltrating Ductal Carcinoma	11.5901	12146.4	5194.97
A26Z	Stage IIA	Positive	Positive	Negative	Infiltrating Ductal Carcinoma	30.7759	107966	36986.5
A0D0	Stage IIA	Negative	Negative	Negative	Infiltrating Ductal Carcinoma	37.6268	48487.8	34450.9
A0RL	Stage IIA	Positive	Positive	[Not Evaluated]	Infiltrating Ductal Carcinoma	108.694	135900	49672.2
A1NF	Stage IIA	Positive	Positive	Negative	Mixed Histology (please specify)	24.7551	26377.5	12764.3
A1QZ	Stage IIA	[Not Evaluated]	[Not Evaluated]	[Not Evaluated]	Infiltrating Ductal Carcinoma	10.0046	24961.9	5540.11
A0J6	Stage IIA	Negative	Negative	Negative	Infiltrating Ductal Carcinoma	65.6289	39609.6	23247.8
A128	Stage IIA	Negative	Negative	Negative	Infiltrating Ductal Carcinoma	17.5885	22309.3	6489.21
A1XT	Stage IIA	Negative	Negative	Positive	Infiltrating Ductal Carcinoma	56.721	45205.4	20010.3
A091	Stage IIA	Positive	Negative	Negative	Infiltrating Ductal Carcinoma	22.6142	35272.3	11202.8
A093	Stage IIA	Positive	Positive	Negative	Infiltrating Ductal Carcinoma	46.6357	52863.4	15313.8
A0J8	Stage IIA	Positive	Positive	Negative	Infiltrating Lobular Carcinoma	47.3461	85761	19151.3
A0XL	Stage IIA	Positive	Positive	Negative	Infiltrating Ductal Carcinoma	39.0612	71725.8	25975.4
A0YK	Stage IIA	Positive	Negative	Negative	Infiltrating Lobular Carcinoma	31.0593	56152.3	9588.11
A1PD	Stage IIA	Positive	Positive	Equivocal	Infiltrating Ductal Carcinoma	62.615	38897.9	26727
A5DA	Stage IIA	Positive	Positive	[Not Evaluated]	Infiltrating Lobular Carcinoma	43.9849	57953.2	11985.2
A8F5	Stage IIA	Positive	Negative	Negative	Infiltrating Ductal Carcinoma	30.3228	15670.8	4659.44
A04T	Stage IIA	Negative	Negative	Equivocal	Infiltrating Ductal Carcinoma	25.4274	14043.8	8948.69
A0AT	Stage IIA	Negative	Negative	Negative	Infiltrating Ductal Carcinoma	37.1131	20076.8	15718.5
A0DA	Stage IIA	Negative	Negative	Negative	Infiltrating Ductal Carcinoma	33.4332	21029.2	9804.22
A0FL	Stage IIA	Negative	Negative	Positive	Infiltrating Ductal Carcinoma	209.021	118089	53995.4
A0ST	Stage IIA	Negative	Negative	[Not Evaluated]	Infiltrating Ductal Carcinoma	23.8307	22110.1	10286.9
A14R	Stage IIA	Negative	Negative	Negative	Infiltrating Ductal Carcinoma	62.0631	52600.9	19436.3
A1JG	Stage IIA	Negative	Negative	Equivocal	Infiltrating Ductal Carcinoma	44.6947	26306.5	7845.27
A2DB	Stage IIA	Negative	Negative	Negative	Infiltrating Ductal Carcinoma	44.3289	40034.6	25569.1
A5ZV	Stage IIA	Negative	Negative	Equivocal	Infiltrating Carcinoma NOS	35.2045	31212.4	14893.3
A049	Stage IIA	Positive	Positive	Negative	Infiltrating Ductal Carcinoma	32.6472	18040.9	10900.9
A0AY	Stage IIA	Positive	Positive	Negative	Infiltrating Ductal Carcinoma	10.1839	30137.7	27123.2
A0C0	Stage IIA	Positive	Positive	Equivocal	Infiltrating Ductal Carcinoma	14.5928	20628.6	12937.5
A0DE	Stage IIA	Positive	Positive	Negative	Infiltrating Ductal Carcinoma	93.4156	66437.3	11850.8
A0GZ	Stage IIA	Positive	Positive	Equivocal	Infiltrating Ductal Carcinoma	20.4349	59690.9	21602.8
A0T4	Stage IIA	Positive	Positive	Equivocal	Infiltrating Lobular Carcinoma	23.7569	66808	22024.4
A1AT	Stage IIA	Positive	Positive	Positive	Infiltrating Lobular Carcinoma	39.0214	28881.6	8542.03
A1F5	Stage IIA	Positive	Positive	Negative	Infiltrating Ductal Carcinoma	35.062	52573.2	20176
A1JE	Stage IIA	Positive	Positive	Negative	Infiltrating Ductal Carcinoma	29.2494	18439.9	4089.99
A1NG	Stage IIA	Positive	Positive	Negative	Infiltrating Ductal Carcinoma	21.9958	21334	9225.55
A27V	Stage IIA	Positive	Positive	Negative	Infiltrating Lobular Carcinoma	23.1933	26733.3	9336.65
A2IU	Stage IIA	Positive	Positive	[Not Evaluated]	Infiltrating Lobular Carcinoma	21.3604	25469.4	6063.67
A3IZ	Stage IIA	Positive	Negative	Equivocal	Infiltrating Lobular Carcinoma	23.2294	40703.8	16316.2
A3J0	Stage IIA	Positive	Positive	Negative	Mucinous Carcinoma	36.6526	31124.8	11871.6
A5QM	Stage IIA	Positive	Positive	Equivocal	Infiltrating Lobular Carcinoma	80.8981	115290	18056.1
A1R6	Stage IIA	[Not Evaluated]	[Not Evaluated]	[Not Evaluated]	Infiltrating Ductal Carcinoma	52.1573	39431.9	14828.8
A1RH	Stage IIA	[Not Evaluated]	[Not Evaluated]	[Not Evaluated]	Infiltrating Ductal Carcinoma	18.0671	31159	19658
A2JT	Stage IIA	[Not Evaluated]	[Not Evaluated]	[Not Evaluated]	Infiltrating Lobular Carcinoma	16.4509	17903.1	6740.8
A5UP	Stage IIA	[Not Evaluated]	[Not Evaluated]	[Not Evaluated]	Other specify	7.39062	19005.8	4601.28
A3NW	Stage IIA	Negative	Positive	Equivocal	Infiltrating Lobular Carcinoma	52.1477	62333.3	16604.8
A12B	Stage IIA	Positive	Positive	Negative	Infiltrating Ductal Carcinoma	69.8611	58891.4	8807.16
A1FZ	Stage IIA	Positive	Positive	Negative	Infiltrating Ductal Carcinoma	25.9071	34219.6	26945.4
A1OY	Stage IIA	Positive	Positive	Negative	Infiltrating Ductal Carcinoma	15.0007	11406.8	6519.32
A274	Stage IIA	Positive	Positive	Negative	Infiltrating Ductal Carcinoma	34.9931	81183.1	33637.1
A5RU	Stage IIA	Positive	Positive	[Not Evaluated]	Infiltrating Ductal Carcinoma	24.5354	38726.5	9501.04
A1R7	Stage IIA	[Not Evaluated]	[Not Evaluated]	[Not Evaluated]	Infiltrating Ductal Carcinoma	43.2906	37599.1	14423.3
A0EQ	Stage IIA	Negative	Negative	Positive	Infiltrating Ductal Carcinoma	127.335	80880	31036.2
A0DL	Stage IIA	Positive	Negative	Negative	Other specify	12.9121	14489.1	6865.88
A0JC	Stage IIA	Positive	Positive	Negative	Infiltrating Ductal Carcinoma	10.3624	20921.7	4765.22
A0TX	Stage IIA	Positive	Positive	Positive	Infiltrating Ductal Carcinoma	85.633	95417.4	21958.9
A109	Stage IIA	Positive	Negative	Equivocal	Infiltrating Ductal Carcinoma	53.6353	47969.1	23579.4
A10E	Stage IIA	Positive	Positive	Equivocal	Infiltrating Ductal Carcinoma	33.977	26775	8116.47
A15R	Stage IIA	Positive	Positive	Equivocal	Infiltrating Ductal Carcinoma	127.209	203418	59882.4
A26I	Stage IIA	Negative	Negative	Equivocal	Infiltrating Ductal Carcinoma	52.3517	39430.8	43031.4
A07G	Stage IIA	Positive	Positive	Negative	Infiltrating Ductal Carcinoma	15.7798	17621.9	7536.26
A15L	Stage IIA	Positive	Positive	Equivocal	Infiltrating Lobular Carcinoma	19.7534	19034.3	7195.69
A15T	Stage IIA	Positive	Positive	Equivocal	Infiltrating Ductal Carcinoma	24.1216	42394.2	20131.2
A1AW	Stage IIA	Positive	Positive	Equivocal	Infiltrating Ductal Carcinoma	145.173	64247.5	28600.5
A24H	Stage IIA	Positive	Positive	Negative	Infiltrating Lobular Carcinoma	18.6578	15755.4	10940.9
A2FB	Stage IIA	Positive	Positive	Positive	Infiltrating Lobular Carcinoma	8.8767	23991.5	5590.24
A3W5	Stage IIA	Positive	Positive	[Not Evaluated]	Infiltrating Lobular Carcinoma	96.6377	39249.8	16470.7
A25F	Stage IIA	Negative	Positive	Negative	Infiltrating Ductal Carcinoma	0.988168	4550.51	4382.52
A03Y	Stage IIA	Positive	Positive	Negative	Infiltrating Ductal Carcinoma	31.9963	40979.1	29402.4
A06Y	Stage IIA	Positive	Positive	Negative	Infiltrating Ductal Carcinoma	48.2757	25030.4	13949.4
A076	Stage IIA	Positive	Positive	Positive	Infiltrating Ductal Carcinoma	28.5167	37403.8	26835.6
A08H	Stage IIA	Positive	Positive	Positive	Infiltrating Ductal Carcinoma	15.1117	8624.47	3942
A0A2	Stage IIA	Positive	Positive	Negative	Infiltrating Lobular Carcinoma	25.0752	20762.6	6134.4
A0IO	Stage IIA	Positive	Indeterminate	[Not Evaluated]	Infiltrating Ductal Carcinoma	42.7398	48113.5	12381.8
A0SU	Stage IIA	Positive	Positive	Negative	Infiltrating Ductal Carcinoma	15.8629	20378.2	6337.22
A0TV	Stage IIA	Positive	Positive	Equivocal	Infiltrating Ductal Carcinoma	8.55451	11194.8	3140.12
A15M	Stage IIA	Positive	Positive	Negative	Infiltrating Lobular Carcinoma	23.6312	28966.1	13414.5
A3YJ	Stage IIA	Positive	Positive	[Not Available]	Other specify	51.9499	43637.1	18658.4
A4S1	Stage IIA	Positive	Negative	Negative	Other specify	1.22252	2879.03	628.069
A86G	Stage IIA	Positive	Positive	Negative	Infiltrating Lobular Carcinoma	66.4574	44313.5	8046.63
A1RD	Stage IIA	[Not Evaluated]	[Not Evaluated]	[Not Evaluated]	Infiltrating Ductal Carcinoma	20.7613	81363.3	28220.3
A0YM	Stage IIA	Negative	Negative	[Not Evaluated]	Infiltrating Ductal Carcinoma	213.307	298429	144936
A12L	Stage IIA	Negative	Negative	Equivocal	Infiltrating Ductal Carcinoma	43.0979	49347.8	42678
A0GY	Stage IIA	Positive	Positive	Negative	Infiltrating Ductal Carcinoma	17.6826	45664.9	36574.2
A1KC	Stage IIA	Positive	Negative	Negative	Infiltrating Ductal Carcinoma	27.1473	35735.4	10924.8
A4RX	Stage IIA	Positive	Positive	Negative	Other specify	9.04908	18489.3	4712.48
A046	Stage IIA	Positive	Positive	Negative	Infiltrating Ductal Carcinoma	60.5342	74993.9	29848.6
A09K	Stage IIA	Positive	Positive	Negative	Infiltrating Ductal Carcinoma	45.898	85969.1	43894.9
A0JF	Stage IIA	Positive	Positive	Negative	Infiltrating Ductal Carcinoma	5.69335	49457.7	13228
A1EO	Stage IIA	Positive	Positive	Negative	Other specify	17.1725	31327.1	14326.8
A6VX	Stage IIA	Positive	Positive	Negative	Infiltrating Ductal Carcinoma	20.2097	13424.3	4503.67
A24A	Stage IIA	[Not Evaluated]	[Not Evaluated]	[Not Evaluated]	Infiltrating Ductal Carcinoma	17.8161	17579	6644.43
A1XQ	Stage IIA	Negative	Negative	Negative	Infiltrating Ductal Carcinoma	27.111	14590.6	10232.7
A03O	Stage IIA	Positive	Positive	Negative	Infiltrating Ductal Carcinoma	26.3714	22379.3	22726.9
A07B	Stage IIA	Positive	Positive	Positive	Infiltrating Ductal Carcinoma	43.2657	28095.3	21955.9
A0H9	Stage IIA	Positive	Positive	Equivocal	Infiltrating Ductal Carcinoma	19.1663	48064.9	24575.5
A12H	Stage IIA	Positive	Positive	Negative	Mixed Histology (please specify)	31.5447	35484.1	10698.5
A1KS	Stage IIA	Positive	Positive	Equivocal	Infiltrating Lobular Carcinoma	89.0019	71515	41537.2
A18T	Stage IIA	Negative	Negative	Positive	Infiltrating Ductal Carcinoma	44.6006	48236.9	40063.2
A5D7	Stage IIA	Negative	Negative	[Not Evaluated]	Infiltrating Ductal Carcinoma	34.03	77459.2	41750.1
A0EN	Stage IIA	Positive	Positive	Equivocal	Infiltrating Lobular Carcinoma	21.6361	43712.1	14733.7
A12M	Stage IIA	Positive	Negative	Negative	Infiltrating Ductal Carcinoma	25.871	27691.6	8247.44
A1JT	Stage IIA	Positive	Positive	Equivocal	Other specify	56.2149	47719.2	13709.2
A5D6	Stage IIA	Negative	Negative	[Not Evaluated]	Infiltrating Ductal Carcinoma	75.4249	113632	40136.7
A08S	Stage IIA	Positive	Positive	Positive	Infiltrating Ductal Carcinoma	33.4414	23972.8	9623.69
A0CT	Stage IIA	Positive	Negative	Equivocal	Infiltrating Ductal Carcinoma	1.60144	9887.84	3948.09
A0FD	Stage IIA	Positive	Positive	Positive	Infiltrating Ductal Carcinoma	33.9768	34305.6	13072.7
A1IK	Stage IIA	Positive	Positive	Negative	Infiltrating Ductal Carcinoma	29.4491	37832.7	11924.3
A1Y2	Stage IIA	Positive	Positive	Indeterminate	Infiltrating Ductal Carcinoma	4.26563	20471.7	11344.2
A295	Stage IIA	Positive	Positive	Positive	Infiltrating Lobular Carcinoma	15.889	47268.7	19031.8
A1JL	Stage IIA	Negative	Negative	Negative	Infiltrating Ductal Carcinoma	33.6488	26402.5	15350.6
A27H	Stage IIA	Negative	Negative	Negative	Infiltrating Ductal Carcinoma	10.4232	36206.5	7660.04
A0EA	Stage IIA	Positive	Positive	Negative	Infiltrating Ductal Carcinoma	21.578	20579.1	5699.28
A125	Stage IIA	Positive	Positive	Negative	Other specify	109.841	108578	18938.2
A26H	Stage IIA	Positive	Negative	Equivocal	Infiltrating Ductal Carcinoma	12.2225	42353.3	17592.6
A62X	Stage IIA	Positive	Negative	[Not Evaluated]	Infiltrating Ductal Carcinoma	17.3607	18219.3	8808.11
A66K	Stage IIA	Positive	Positive	Equivocal	Infiltrating Lobular Carcinoma	38.0238	55875.5	12179.9
A0I1	Stage IIA	Negative	Negative	[Not Evaluated]	Infiltrating Ductal Carcinoma	19.6549	15460.9	9084.79
A6IW	Stage IIA	Negative	Negative	Negative	Infiltrating Ductal Carcinoma	10.1311	6557.24	3153.9
A07S	Stage IIA	Positive	Negative	Negative	Mixed Histology (please specify)	80.9927	79070.7	23801.9
A096	Stage IIA	Positive	Positive	Negative	Infiltrating Ductal Carcinoma	16.6967	15778.8	4761.41
A0A4	Stage IIA	Positive	Positive	Negative	Infiltrating Lobular Carcinoma	27.2174	25291.2	6610.99
A0CU	Stage IIA	Positive	Positive	Equivocal	Infiltrating Ductal Carcinoma	24.3394	18632.9	7530.83
A03X	Stage IIA	Positive	Positive	Positive	Infiltrating Ductal Carcinoma	13.7926	14812	6263.71
A090	Stage IIA	Positive	Positive	Positive	Infiltrating Ductal Carcinoma	17.4471	25253.9	14696.8
A1HM	Stage IIA	Positive	Positive	Negative	Infiltrating Ductal Carcinoma	36.0591	23365.1	9277.27
A1XY	Stage IIA	Positive	Positive	Positive	Infiltrating Ductal Carcinoma	42.7889	41285.9	10614.6
A22A	Stage IIA	Positive	Negative	Negative	Infiltrating Ductal Carcinoma	5.3958	14399.1	7878.44
A5XS	Stage IIA	Positive	Positive	Negative	Infiltrating Lobular Carcinoma	80.7343	79951.5	21214.5
A66P	Stage IIA	Negative	Negative	[Not Evaluated]	Infiltrating Ductal Carcinoma	8.86474	18147.3	6379.36
A094	Stage IIA	Positive	Negative	Negative	Infiltrating Ductal Carcinoma	29.2783	43401.4	26250
A12G	Stage IIA	Positive	Positive	Positive	Other specify	40.3386	45220.6	13789.1
A27G	Stage IIA	Positive	Positive	Equivocal	Infiltrating Lobular Carcinoma	12.8705	46597.5	18030.7
A423	Stage IIA	Positive	Positive	Negative	Infiltrating Lobular Carcinoma	127.516	157610	53337.9
A42T	Stage IIA	Positive	Positive	Positive	Infiltrating Lobular Carcinoma	23.0682	24733.5	6788.83
A0D1	Stage IIA	Negative	Negative	Positive	Infiltrating Ductal Carcinoma	144.751	96577	58289.7
A0AK	Stage IIA	Positive	Negative	Positive	Infiltrating Ductal Carcinoma	33.717	45530.6	26742.9
A15G	Stage IIA	Positive	Positive	Negative	Mixed Histology (please specify)	88.0276	94855.7	27721.8
A23G	Stage IIA	Positive	Positive	Positive	Infiltrating Lobular Carcinoma	10.6238	10933	3839.57
A0SM	Stage IIA	Positive	Negative	Positive	Infiltrating Ductal Carcinoma	35.0468	37685.4	12609.4
A0W5	Stage IIA	Positive	Positive	Equivocal	Infiltrating Ductal Carcinoma	16.9256	41493.3	12548.9
A1KP	Stage IIA	Positive	Positive	Negative	Infiltrating Ductal Carcinoma	67.4666	38258.2	14053.9
A4S0	Stage IIA	Positive	Positive	Negative	Mucinous Carcinoma	71.4203	108076	26564.9
A1EN	Stage IIA	Negative	Negative	Positive	Infiltrating Ductal Carcinoma	17.1725	31327.1	14326.8
A1FC	Stage IIA	Negative	Negative	Negative	Medullary Carcinoma	101.057	53211.4	57401.3
A0CG	Stage IIA	Positive	Negative	Negative	Mixed Histology (please specify)	35.4545	81846.3	17471.2
A14W	Stage IIA	Positive	Positive	[Not Evaluated]	Infiltrating Ductal Carcinoma	38.2857	26552.7	12027.5
A1IL	Stage IIA	Positive	Positive	Negative	Infiltrating Lobular Carcinoma	60.47	61116.3	16960.5
A1KT	Stage IIA	Positive	Positive	Equivocal	Infiltrating Ductal Carcinoma	20.9757	13632.9	8160.24
A0CH	Stage IIA	[Not Evaluated]	[Not Evaluated]	[Not Evaluated]	Infiltrating Ductal Carcinoma	58.3906	53447	13582.6
A105	Stage IIA	Positive	Positive	Equivocal	Infiltrating Ductal Carcinoma	92.5397	78431.2	32416
A13G	Stage IIA	Positive	Positive	Negative	Infiltrating Ductal Carcinoma	21.009	11156.2	2857
A1EY	Stage IIA	Positive	Positive	Negative	Infiltrating Ductal Carcinoma	66.0951	71221.6	53718.1
A3RF	Stage IIA	Positive	Positive	Negative	Mucinous Carcinoma	67.0036	35033.1	14388.4
A1F0	Stage IIA	Negative	Indeterminate	Negative	Infiltrating Ductal Carcinoma	14.4943	14251.4	6318.14
A081	Stage IIA	Positive	Positive	Negative	Infiltrating Ductal Carcinoma	60.4291	55467	38489
A0A9	Stage IIA	Positive	Positive	Negative	Infiltrating Ductal Carcinoma	22.7612	23239.2	5871.02
A145	Stage IIA	Positive	Positive	Equivocal	Infiltrating Ductal Carcinoma	12.7057	33176.9	12604.3
A09I	Stage IIA	Positive	Positive	Positive	Infiltrating Ductal Carcinoma	75.8796	46040.7	17093.3
A0A1	Stage IIA	Positive	Positive	Negative	Infiltrating Lobular Carcinoma	12.9498	17553.9	4517.2
A1XV	Stage IIA	Positive	Positive	Equivocal	Mucinous Carcinoma	66.9714	73688.5	23834.8
A50Y	Stage IIA	Positive	Positive	Equivocal	Infiltrating Lobular Carcinoma	68.8556	134121	26077.4
A56D	Stage IIA	Positive	Positive	Negative	Infiltrating Ductal Carcinoma	24.0673	22359	6147.55
A07Z	Stage IIA	Positive	Positive	Negative	Infiltrating Ductal Carcinoma	33.1325	47568.1	12527.8
A18N	Stage IIA	Positive	Positive	Negative	Infiltrating Ductal Carcinoma	22.6886	27930.6	7523.63
A1JK	Stage IIA	Negative	Positive	Negative	Infiltrating Ductal Carcinoma	85.6931	67454	27583.1
A26Y	Stage IIA	Negative	Negative	Negative	Infiltrating Ductal Carcinoma	31.3309	63139.2	25259.1
A23H	Stage IIA	Positive	Negative	Positive	Infiltrating Ductal Carcinoma	29.5184	29983.1	16483.3
A0RG	Stage IIB	Negative	Negative	[Not Evaluated]	Infiltrating Ductal Carcinoma	11.5316	69214.9	36857.1
A24L	Stage IIB	Positive	Positive	Equivocal	Infiltrating Ductal Carcinoma	17.1708	21341.5	7268.25
A1NE	Stage IIB	Positive	Positive	Negative	Infiltrating Ductal Carcinoma	16.6665	27138.9	14928.2
A129	Stage IIB	Negative	Negative	Negative	Infiltrating Ductal Carcinoma	14.7805	10312.7	4964.6
A041	Stage IIB	Positive	Negative	Positive	Infiltrating Ductal Carcinoma	64.3147	42850.3	11847.6
A273	Stage IIB	Positive	Positive	Negative	Infiltrating Ductal Carcinoma	43.6908	97915.3	32994.6
A1FE	Stage IIB	Positive	Positive	[Not Evaluated]	Infiltrating Ductal Carcinoma	17.2791	26019.7	14303
A137	Stage IIB	Negative	Negative	Positive	Infiltrating Ductal Carcinoma	21.3588	21783.3	11752.6
A15S	Stage IIB	Positive	Negative	Equivocal	Infiltrating Ductal Carcinoma	92.785	59003.6	21711.1
A1XL	Stage IIB	Positive	Positive	Equivocal	Infiltrating Ductal Carcinoma	20.4453	69940.4	47553.8
A3XU	Stage IIB	Negative	Negative	[Not Evaluated]	Infiltrating Ductal Carcinoma	17.9844	10332.3	6861.06
A07J	Stage IIB	Positive	Positive	Negative	Infiltrating Ductal Carcinoma	4.8476	41465.1	12744.9
A1ES	Stage IIB	Positive	Positive	Negative	Infiltrating Ductal Carcinoma	129.351	105115	41444
A14N	Stage IIB	Negative	Negative	Negative	Infiltrating Ductal Carcinoma	50.0354	19598.5	14095
A0D4	Stage IIB	Positive	Positive	Negative	Infiltrating Ductal Carcinoma	36.3011	48950	28990.6
A1J1	Stage IIB	Positive	Positive	Negative	Infiltrating Ductal Carcinoma	256.349	223828	48537.6
A25B	Stage IIB	Positive	Positive	Equivocal	Infiltrating Ductal Carcinoma	29.2799	51016.2	25582.5
A66O	Stage IIB	Positive	Positive	[Not Evaluated]	Infiltrating Ductal Carcinoma	26.5192	150652	31043.4
A0JM	Stage IIB	Positive	Positive	Positive	Infiltrating Ductal Carcinoma	35.4996	95660.1	51022.1
A2FF	Stage IIB	Positive	Positive	[Not Evaluated]	Infiltrating Lobular Carcinoma	18.715	45161	16660
A4SA	Stage IIB	Positive	Negative	Negative	Infiltrating Lobular Carcinoma	185.317	290057	45453.4
A5D8	Stage IIB	Positive	Positive	[Not Evaluated]	Infiltrating Ductal Carcinoma	161.755	274899	91715.8
A1LB	Stage IIB	Negative	Negative	Positive	Infiltrating Ductal Carcinoma	36.1982	30678.2	10647.7
A0BJ	Stage IIB	Positive	Positive	Negative	Infiltrating Ductal Carcinoma	14.9053	77884.1	24567.4
A0CV	Stage IIB	Positive	Positive	Negative	Infiltrating Ductal Carcinoma	20.2765	30803.8	6905.71
A10A	Stage IIB	Positive	Positive	Positive	Infiltrating Ductal Carcinoma	47.0224	67642.9	32907.7
A1JD	Stage IIB	Positive	Positive	Negative	Infiltrating Ductal Carcinoma	14.4825	21917.4	15200.2
A2BM	Stage IIB	Positive	Positive	[Not Evaluated]	Infiltrating Ductal Carcinoma	21.9208	26648.9	6444.71
A2FS	Stage IIB	Positive	Negative	Negative	Infiltrating Ductal Carcinoma	25.3527	36955.9	11029.6
A03T	Stage IIB	Positive	Positive	Negative	Infiltrating Ductal Carcinoma	30.3483	37609	11091.9
A075	Stage IIB	Positive	Positive	Positive	Infiltrating Ductal Carcinoma	12.3934	16165	11361.4
A0B7	Stage IIB	Positive	Positive	Positive	Infiltrating Ductal Carcinoma	41.6378	49441.6	26448.3
A0DQ	Stage IIB	Positive	Positive	Negative	Infiltrating Ductal Carcinoma	37.3013	66695.8	18908.4
A0IJ	Stage IIB	Positive	Positive	[Not Evaluated]	Infiltrating Ductal Carcinoma	77.777	69738.4	48949.3
A12C	Stage IIB	Positive	Positive	Positive	Infiltrating Ductal Carcinoma	12.0204	12134	4219.16
A227	Stage IIB	Positive	Positive	Negative	Infiltrating Ductal Carcinoma	47.8797	54652.2	16374.9
A22H	Stage IIB	Positive	Positive	Positive	Infiltrating Ductal Carcinoma	65.9024	74686.4	24083.5
A3XW	Stage IIB	Positive	Negative	Negative	Infiltrating Ductal Carcinoma	6.21165	8576.57	2207.06
A0DZ	Stage IIB	Positive	Positive	Positive	Infiltrating Ductal Carcinoma	23.8826	21164.5	10415.3
A12Y	Stage IIB	[Not Evaluated]	[Not Evaluated]	[Not Evaluated]	Infiltrating Ductal Carcinoma	52.1268	71936.3	29844.3
A085	Stage IIB	Positive	Positive	Negative	Infiltrating Ductal Carcinoma	13.6768	23281	7967.76
A51U	Stage IIB	Positive	Positive	Negative	Infiltrating Lobular Carcinoma	24.2209	43016	5164.68
A66U	Stage IIB	Positive	Positive	Negative	Infiltrating Lobular Carcinoma	27.4113	70056.3	15576.1
A12Z	Stage IIB	Negative	Negative	Positive	Infiltrating Ductal Carcinoma	24.9851	26523.3	12600.8
A3XT	Stage IIB	Negative	Negative	Negative	Infiltrating Ductal Carcinoma	41.7747	16988.9	7641.75
A0SQ	Stage IIB	Positive	Positive	Negative	Infiltrating Ductal Carcinoma	125.362	140527	45592.8
A1B1	Stage IIB	Positive	Positive	Equivocal	Infiltrating Ductal Carcinoma	13.3768	15135.5	3938.94
A1IG	Stage IIB	Positive	Positive	Negative	Infiltrating Ductal Carcinoma	37.0195	37286.1	11071.8
A1N5	Stage IIB	Positive	Positive	Positive	Mixed Histology (please specify)	34.4146	52850.8	13081
A0TS	Stage IIB	Negative	Negative	Negative	Infiltrating Ductal Carcinoma	7.77884	13596.2	11215.9
A0EX	Stage IIB	Positive	Positive	Negative	Infiltrating Lobular Carcinoma	27.5154	40097.1	9742.83
A12U	Stage IIB	Positive	Positive	Negative	Infiltrating Ductal Carcinoma	39.2069	57286.7	25296
A1KO	Stage IIB	Positive	Positive	Negative	Infiltrating Lobular Carcinoma	11.0012	8748.63	2074.23
A28Q	Stage IIB	Positive	Positive	Negative	Infiltrating Lobular Carcinoma	14.0069	88344.6	19863.5
A2DA	Stage IIB	Positive	Positive	Equivocal	Infiltrating Ductal Carcinoma	50.7531	48444.8	18171.3
A245	Stage IIB	[Not Evaluated]	[Not Evaluated]	[Not Evaluated]	Infiltrating Ductal Carcinoma	35.1778	173299	68196.3
A09D	Stage IIB	Positive	Positive	Negative	Infiltrating Ductal Carcinoma	43.6736	53223.2	19729.8
A27K	Stage IIB	Positive	Positive	Negative	Infiltrating Ductal Carcinoma	18.0085	84196.1	16865.6
A6IV	Stage IIB	Positive	Positive	Equivocal	Infiltrating Lobular Carcinoma	3.61344	4485.65	1022.1
A208	Stage IIB	[Not Evaluated]	[Not Evaluated]	[Not Evaluated]	Infiltrating Ductal Carcinoma	56.2185	55181.5	16003.6
A18V	Stage IIB	Negative	Negative	Negative	Infiltrating Ductal Carcinoma	27.7879	26319	19771.9
A27B	Stage IIB	Negative	Negative	Negative	Infiltrating Ductal Carcinoma	25.5897	27920.8	11967.7
A6VY	Stage IIB	Negative	Negative	Negative	Infiltrating Ductal Carcinoma	36.6733	21940.6	15098.6
A0C7	Stage IIB	Positive	Negative	[Not Available]	Infiltrating Ductal Carcinoma	15.5665	35896.3	12789.8
A27A	Stage IIB	Positive	Positive	Negative	Infiltrating Ductal Carcinoma	75.6472	97099.5	37851.2
A3X8	Stage IIB	Positive	Positive	Positive	Infiltrating Lobular Carcinoma	13.9198	14310.5	3642.19
A3XY	Stage IIB	Negative	Negative	Negative	Infiltrating Ductal Carcinoma	10.1291	9339.58	5766.95
A0I5	Stage IIB	Positive	Positive	[Not Evaluated]	Infiltrating Ductal Carcinoma	63.1788	80507.3	28873.1
A1G0	Stage IIB	Positive	Positive	Equivocal	Infiltrating Ductal Carcinoma	23.6971	35629.5	10332.5
A24Q	Stage IIB	Positive	Negative	Negative	Infiltrating Ductal Carcinoma	45.5651	51898.2	14242.1
A3YW	Stage IIB	Positive	Positive	Positive	Infiltrating Lobular Carcinoma	21.4973	12505.6	4491.27
A5YP	Stage IIB	Positive	Negative	Negative	Infiltrating Ductal Carcinoma	29.9758	31337.1	19728
A7SZ	Stage IIB	Positive	Positive	Negative	Infiltrating Ductal Carcinoma	13.2895	11684.8	5185.5
A04W	Stage IIB	Negative	Negative	Positive	Other specify	64.1527	91889.6	33666.3
A0IG	Stage IIB	Positive	Positive	[Not Evaluated]	Infiltrating Ductal Carcinoma	71.0565	69765	31081.8
A0T6	Stage IIB	Positive	Positive	Negative	Infiltrating Lobular Carcinoma	7.22733	51411.6	14868.6
A0WZ	Stage IIB	Positive	Positive	[Not Evaluated]	Infiltrating Ductal Carcinoma	90.223	137431	29697.6
A1J2	Stage IIB	Positive	Positive	Negative	Infiltrating Lobular Carcinoma	25.6443	34332.3	10236.1
A23E	Stage IIB	Positive	Positive	[Not Evaluated]	Infiltrating Ductal Carcinoma	31.8243	37655.5	8440.77
A25C	Stage IIB	Positive	Positive	Negative	Infiltrating Ductal Carcinoma	28.3633	83270.2	34630.5
A04C	Stage IIB	Negative	Negative	Positive	Infiltrating Ductal Carcinoma	114.982	97207.2	42775.5
A12E	Stage IIB	Positive	Positive	Negative	Infiltrating Lobular Carcinoma	35.817	103673	30610.8
A153	Stage IIB	Positive	Positive	Negative	Infiltrating Ductal Carcinoma	23.7332	19808.5	7488.72
A1AH	Stage IIB	Positive	Negative	Negative	Infiltrating Ductal Carcinoma	152.891	127404	53932.8
A40C	Stage IIB	Positive	Positive	Negative	Infiltrating Lobular Carcinoma	42.3358	27815.5	11346.5
A424	Stage IIB	Positive	Positive	Positive	Infiltrating Lobular Carcinoma	37.2483	31076.8	6302.79
A08R	Stage IIB	Negative	Negative	Negative	Infiltrating Ductal Carcinoma	36.0799	29697.3	20212.7
A0E1	Stage IIB	Positive	Positive	Equivocal	Infiltrating Ductal Carcinoma	6.42319	29260.4	12418.8
A0SI	Stage IIB	Positive	Positive	Negative	Infiltrating Ductal Carcinoma	30.1163	37475.8	9504.77
A1N6	Stage IIB	Positive	Positive	Positive	Infiltrating Ductal Carcinoma	41.4751	30092.8	22345.7
A24V	Stage IIB	Positive	Positive	Negative	Infiltrating Ductal Carcinoma	8.87219	9387.59	2689.35
A0B3	Stage IIB	Negative	Negative	Negative	Infiltrating Ductal Carcinoma	5.73526	16297.5	9249.55
A1HK	Stage IIB	Negative	Negative	Positive	Infiltrating Ductal Carcinoma	92.0821	114180	71503.3
A04Y	Stage IIB	Positive	Positive	Negative	Infiltrating Ductal Carcinoma	29.6047	33685.4	18017.5
A14V	Stage IIB	Positive	Positive	Positive	Infiltrating Ductal Carcinoma	33.1799	39439.1	15735
A1PG	Stage IIB	Positive	Positive	Equivocal	Infiltrating Lobular Carcinoma	38.3679	45199.6	10367
A0BM	Stage IIB	Positive	Negative	Negative	Infiltrating Ductal Carcinoma	5.44905	26030.5	5838.87
A0CR	Stage IIB	Positive	Positive	Negative	Infiltrating Lobular Carcinoma	48.5553	32178.8	7340.88
A0HX	Stage IIB	Positive	Positive	Negative	Infiltrating Ductal Carcinoma	3.98078	17994	4457.59
A0JJ	Stage IIB	Positive	Positive	Negative	Infiltrating Lobular Carcinoma	6.36876	33221.6	6572.56
A10C	Stage IIB	Positive	Positive	Negative	Infiltrating Ductal Carcinoma	73.2445	70763.6	26140.9
A1AS	Stage IIB	Positive	Positive	Negative	Infiltrating Ductal Carcinoma	78.867	58811.6	15691.8
A1JB	Stage IIB	Positive	Positive	Equivocal	Infiltrating Ductal Carcinoma	19.8372	31004	12962
A5QP	Stage IIB	Positive	Positive	Equivocal	Infiltrating Lobular Carcinoma	24.9087	32881.2	12299.3
A7W6	Stage IIB	Positive	Positive	Negative	Infiltrating Lobular Carcinoma	22.694	38053.2	8357.64
A12P	Stage IIB	Negative	Negative	Positive	Infiltrating Ductal Carcinoma	13.5531	22914.7	18593.4
A1XK	Stage IIB	Negative	Negative	Negative	Infiltrating Ductal Carcinoma	37.6405	52024.4	43072.7
A1P0	Stage IIB	Positive	Negative	Negative	Mixed Histology (please specify)	22.7449	16027.9	8019.66
A3KC	Stage IIB	Positive	Positive	Equivocal	Infiltrating Lobular Carcinoma	26.0392	19264.9	6919.57
A18Q	Stage IIB	Negative	Negative	Positive	Infiltrating Ductal Carcinoma	18.7714	12554.7	5134.83
A1OV	Stage IIB	Negative	Negative	Negative	Infiltrating Ductal Carcinoma	99.0652	66762.7	70742.1
A0BF	Stage IIB	Positive	Positive	Negative	Infiltrating Ductal Carcinoma	23.4373	21984.2	8054.11
A0HL	Stage IIB	Positive	Positive	Equivocal	Infiltrating Ductal Carcinoma	66.9068	107176	10235.3
A132	Stage IIB	Positive	Positive	[Not Evaluated]	Infiltrating Ductal Carcinoma	49.559	61100.2	23959.3
A1XO	Stage IIB	Positive	Positive	Negative	Infiltrating Lobular Carcinoma	36.4188	60055.6	12720.8
A1XR	Stage IIB	Positive	Positive	Negative	Infiltrating Ductal Carcinoma	48.0142	50602.9	11477.6
A0A7	Stage IIB	Negative	Negative	Positive	Infiltrating Lobular Carcinoma	13.3842	18849.5	11116
A1LI	Stage IIB	Negative	Negative	Equivocal	Infiltrating Ductal Carcinoma	29.3407	9095.38	4648.98
A03R	Stage IIB	Positive	Positive	Negative	Infiltrating Ductal Carcinoma	25.6893	29226.3	10851.2
A3Y0	Stage IIB	Positive	Negative	Negative	Infiltrating Ductal Carcinoma	51.6043	30742.3	25730.5
A228	Stage IIB	[Not Evaluated]	[Not Evaluated]	[Not Evaluated]	Infiltrating Ductal Carcinoma	100.826	53402.3	25163
A04D	Stage IIB	Negative	Negative	Negative	Infiltrating Ductal Carcinoma	101.442	66884.9	49647.8
A2C9	Stage IIB	Negative	Negative	Negative	Infiltrating Ductal Carcinoma	72.9925	31188.4	9709.48
A2QH	Stage IIB	Negative	Negative	Negative	Other specify	2.60369	2517.02	1886.56
A082	Stage IIB	Positive	Positive	Negative	Infiltrating Ductal Carcinoma	39.408	41818.6	17760.4
A0DD	Stage IIB	Positive	Positive	Positive	Infiltrating Ductal Carcinoma	64.8199	53434.6	25066.1
A155	Stage IIB	Positive	Negative	Negative	Infiltrating Ductal Carcinoma	46.8033	72814.3	25414.2
A26W	Stage IIB	Positive	Positive	Equivocal	Infiltrating Ductal Carcinoma	22.2882	63736.3	22094.2
A0T0	Stage IIB	Negative	Negative	Negative	Infiltrating Ductal Carcinoma	62.0132	66288.5	46804.8
A03N	Stage IIB	Positive	Positive	Negative	Infiltrating Ductal Carcinoma	53.8382	91332.5	35162.3
A0U3	Stage IIB	Positive	Positive	Negative	Infiltrating Ductal Carcinoma	60.2084	104829	25214.3
A0YC	Stage IIB	Positive	Positive	[Not Evaluated]	Infiltrating Ductal Carcinoma	42.8687	100471	17772.6
A1J5	Stage IIB	Positive	Positive	Negative	Infiltrating Lobular Carcinoma	18.0301	38652.2	13148.1
A1PA	Stage IIB	Positive	Positive	Negative	Infiltrating Ductal Carcinoma	74.4901	92623.1	63274.8
A4S3	Stage IIB	Positive	Positive	Negative	Infiltrating Ductal Carcinoma	11.6008	47796.9	13831.5
A0DP	Stage IIB	Positive	Positive	Negative	Infiltrating Lobular Carcinoma	17.4368	83308.5	13445.2
A1FB	Stage IIB	Positive	Positive	Negative	Infiltrating Ductal Carcinoma	18.0595	36669.8	10826.7
A3E8	Stage IIB	Positive	Negative	Negative	Infiltrating Lobular Carcinoma	43.0887	51270.2	11200.9
A0SG	Stage IIB	Positive	Positive	Negative	Other specify	43.1	59547.5	20906.3
A0WT	Stage IIB	Positive	Positive	[Not Evaluated]	Infiltrating Ductal Carcinoma	51.298	90815.9	21190.2
A0X5	Stage IIB	Positive	Positive	[Not Evaluated]	Infiltrating Ductal Carcinoma	90.1077	144596	41744.4
A13H	Stage IIB	Positive	Positive	Equivocal	Infiltrating Lobular Carcinoma	37.4179	33173.1	9624.74
A1IE	Stage IIB	Positive	Positive	Equivocal	Infiltrating Ductal Carcinoma	133.69	109442	41987
A0EY	Stage IIB	Positive	Negative	Positive	Infiltrating Ductal Carcinoma	52.352	45015.4	19508.5
A0X4	Stage IIB	Positive	Positive	[Not Evaluated]	Infiltrating Ductal Carcinoma	135.994	115201	40429.6
A12X	Stage IIB	Positive	Positive	Negative	Mucinous Carcinoma	77.5221	74043	17208.6
A13E	Stage IIB	Positive	Negative	Equivocal	Infiltrating Ductal Carcinoma	98.4511	69171.4	36562.6
A140	Stage IIB	Positive	Positive	Positive	Infiltrating Ductal Carcinoma	57.8803	84900.3	21885.3
A1XB	Stage IIB	Positive	Positive	Negative	Infiltrating Ductal Carcinoma	17.4621	20627	5343.4
A23C	Stage IIB	Positive	Positive	Positive	Infiltrating Ductal Carcinoma	45.991	57721.1	16181
A4SC	Stage IIB	Positive	Negative	Equivocal	Infiltrating Lobular Carcinoma	14.7924	25785.4	4294.44
A1AZ	Stage IIB	Negative	Negative	Indeterminate	Infiltrating Ductal Carcinoma	26.6389	31939.5	28553.2
A0CY	Stage IIB	Positive	Positive	Negative	Infiltrating Ductal Carcinoma	106.182	59130.4	28160.2
A0DH	Stage IIB	Positive	Positive	Negative	Infiltrating Ductal Carcinoma	44.4445	106142	40342.9
A0DI	Stage IIB	Positive	Positive	Negative	Infiltrating Ductal Carcinoma	14.3405	28880.2	15650.9
A0FT	Stage IIB	Positive	Positive	Positive	Infiltrating Ductal Carcinoma	122.656	71307.7	37599.9
A0YD	Stage IIB	Positive	Positive	[Not Evaluated]	Infiltrating Lobular Carcinoma	25.4049	69388	16975
A5PV	Stage IIB	Positive	Positive	[Not Evaluated]	Infiltrating Lobular Carcinoma	49.2334	78805.5	17591.9
A135	Stage IIB	Negative	Negative	Positive	Infiltrating Ductal Carcinoma	22.5039	22090.3	19257.9
A1P6	Stage IIB	Positive	Positive	Negative	Infiltrating Ductal Carcinoma	20.3278	27738.8	19114.4
A5YL	Stage IIB	Positive	Negative	Positive	Infiltrating Lobular Carcinoma	26.8397	32537.9	7357.78
A5FL	Stage IIB	Negative	Negative	Negative	Other specify	41.6975	39879.5	10956.9
A07F	Stage IIB	Positive	Positive	Negative	Infiltrating Ductal Carcinoma	91.4933	91332.3	29692.8
A097	Stage IIB	Positive	Positive	Positive	Infiltrating Ductal Carcinoma	12.6605	19475.1	5250.16
A2FO	Stage IIB	Positive	Negative	Negative	Infiltrating Lobular Carcinoma	19.5051	57656.3	19442.6
A5PX	Stage IIB	Positive	Positive	Negative	Infiltrating Lobular Carcinoma	32.5979	48053.1	7478.61
A0B1	Stage IIB	Positive	Positive	Negative	Infiltrating Ductal Carcinoma	4.69235	52529.7	29423.4
A1PC	Stage IIB	Positive	Positive	Negative	Infiltrating Ductal Carcinoma	37.4229	18683.3	11047.5
A1X9	Stage IIB	Positive	Positive	Indeterminate	Infiltrating Ductal Carcinoma	3.62041	24683.8	8547.8
A5S0	Stage IIB	Positive	Negative	[Not Evaluated]	Infiltrating Ductal Carcinoma	20.8217	23851.7	12040.5
A0SO	Stage IIB	Negative	Negative	Equivocal	Infiltrating Ductal Carcinoma	70.0095	70915.3	59200.6
A083	Stage IIB	Positive	Positive	Negative	Infiltrating Ductal Carcinoma	52.4913	27029.2	8846.69
A0CW	Stage IIB	Positive	Positive	Equivocal	Infiltrating Ductal Carcinoma	39.4975	39656.8	32855
A0J3	Stage IIB	Positive	Positive	Equivocal	Other specify	114.486	171931	71709.2
A0WV	Stage IIB	Positive	Positive	[Not Evaluated]	Infiltrating Ductal Carcinoma	45.4857	46650.4	9340.81
A10B	Stage IIB	Positive	Positive	Equivocal	Infiltrating Ductal Carcinoma	71.3861	66379.8	13612.7
A1EX	Stage IIB	Positive	Positive	Positive	Infiltrating Ductal Carcinoma	90.5694	86034.5	46255.6
A0EE	Stage IIB	Negative	Negative	Positive	Infiltrating Ductal Carcinoma	121.033	69930.2	35860.5
A1KF	Stage IIB	Negative	Negative	Equivocal	Infiltrating Ductal Carcinoma	92.8776	78126.7	50004.6
A07P	Stage IIB	Positive	Positive	Positive	Infiltrating Ductal Carcinoma	13.285	38852.6	16261.5
A0TR	Stage IIB	Positive	Positive	Equivocal	Infiltrating Ductal Carcinoma	89.0572	112244	25758.2
A1AV	Stage IIB	Positive	Positive	Negative	Infiltrating Ductal Carcinoma	106.047	65830.9	24285.1
A3OD	Stage IIB	Positive	Positive	Negative	Infiltrating Lobular Carcinoma	88.3628	58676.4	22692.1
A06R	Stage IIB	Positive	Negative	Positive	Infiltrating Ductal Carcinoma	63.7579	44010.4	33643.1
A1FL	Stage IIB	Positive	Positive	[Not Evaluated]	Infiltrating Ductal Carcinoma	83.3101	85116.4	25587.3
A56Z	Stage IIB	Positive	Positive	Equivocal	Infiltrating Ductal Carcinoma	53.6153	60474.5	16227.6
A7T0	Stage IIB	Positive	Positive	Positive	Infiltrating Ductal Carcinoma	53.6066	43369.8	23199.3
A0J7	Stage IIB	Positive	Positive	Negative	Other specify	60.2998	63890.6	35600.4
A1NH	Stage IIB	Positive	Positive	Negative	Infiltrating Ductal Carcinoma	98.4134	97183	26017.3
A6ZG	Stage IIB	Positive	Positive	Negative	Infiltrating Ductal Carcinoma	15.2017	21864.7	4802.14
A2JS	Stage IIB	[Not Evaluated]	[Not Evaluated]	[Not Evaluated]	Infiltrating Lobular Carcinoma	24.5776	17951.7	8472.24
A3NY	Stage IIB	Positive	Positive	Negative	Infiltrating Lobular Carcinoma	90.684	50248.3	14352.7
A142	Stage IIB	Negative	Negative	Equivocal	Infiltrating Ductal Carcinoma	51.157	62204.1	47040.5
A1FV	Stage IIB	Positive	Positive	Negative	Infiltrating Lobular Carcinoma	135.785	142794	30539.3
A1ND	Stage IIB	Negative	Negative	Positive	Infiltrating Ductal Carcinoma	79.7206	57700	29022.7
A0IM	Stage IIB	Positive	Positive	[Not Evaluated]	Other specify	118.271	113134	35745.2
A3TN	Stage IIB	Positive	Positive	Positive	Infiltrating Lobular Carcinoma	63.1038	49364.9	12846.3
A1J8	Stage IIB	Positive	Positive	Negative	Infiltrating Ductal Carcinoma	108.231	87309.4	30667.8
A1P5	Stage IIB	Positive	Positive	Negative	Infiltrating Ductal Carcinoma	42.1787	38989.7	11110.4
A2P6	Stage IIB	Positive	Positive	[Not Evaluated]	Infiltrating Lobular Carcinoma	38.7284	89725.5	22727.3
A203	Stage IIB	[Not Evaluated]	[Not Evaluated]	[Not Evaluated]	Infiltrating Ductal Carcinoma	9.69238	16951.5	9858.89
A0BV	Stage IIB	Positive	Positive	Negative	Infiltrating Ductal Carcinoma	50.6593	74342.4	37109.5
A0AJ	Stage IIB	Positive	Positive	Positive	Infiltrating Ductal Carcinoma	22.7781	20696.2	16768.1
A0E7	Stage IIB	Positive	Positive	Negative	Infiltrating Ductal Carcinoma	40.2991	57781.4	15936.2
A2FG	Stage IIB	Positive	Negative	[Not Evaluated]	Infiltrating Lobular Carcinoma	24.5005	51250.3	11232.8
A3QP	Stage IIB	Positive	Positive	Equivocal	Infiltrating Lobular Carcinoma	18.0146	19268.7	5258.43
A62Y	Stage IIB	Positive	Positive	Negative	Infiltrating Lobular Carcinoma	53.2542	45576.5	11276.1
A12K	Stage IIB	[Not Evaluated]	[Not Evaluated]	[Not Evaluated]	Infiltrating Ductal Carcinoma	37.5504	39987.4	12448.5
A204	Stage IIB	[Not Evaluated]	[Not Evaluated]	[Not Evaluated]	Infiltrating Ductal Carcinoma	114.362	104456	35514.9
A06U	Stage IIB	Positive	Positive	Positive	Infiltrating Ductal Carcinoma	20.5199	16685.5	8605.81
A1IW	Stage IIB	Positive	Positive	Positive	Infiltrating Lobular Carcinoma	31.2103	30109.6	10048.2
A084	Stage IIB	Positive	Negative	Negative	Infiltrating Ductal Carcinoma	110.18	66340.3	19286.7
A0HK	Stage IIB	Positive	Negative	Negative	Infiltrating Ductal Carcinoma	33.4153	59008.6	13932.5
A09R	Stage IIB	Positive	Positive	Negative	Infiltrating Ductal Carcinoma	26.4055	27035.4	12431
A09Z	Stage IIB	Positive	Negative	Negative	Infiltrating Lobular Carcinoma	93.9619	53609.3	42349.3
A06Z	Stage IIB	Positive	Positive	Negative	Infiltrating Ductal Carcinoma	174.707	147770	68736.6
A2B8	Stage IIB	Positive	Positive	Negative	Infiltrating Lobular Carcinoma	18.4019	38149.5	8853.52
A1G1	Stage IIB	Negative	Negative	Equivocal	Infiltrating Ductal Carcinoma	78.7918	48825.7	37797.9
A0CO	Stage IIB	Positive	Positive	Negative	Infiltrating Lobular Carcinoma	34.9362	25967.4	5214.2
A2FM	Stage IIB	[Not Evaluated]	[Not Evaluated]	[Not Evaluated]	Infiltrating Lobular Carcinoma	20.2622	49112.8	19923.6
A3HN	Stage IIB	Positive	Positive	Negative	Infiltrating Lobular Carcinoma	8.67982	7342.57	2307.5
A2LH	Stage III	Negative	Negative	Equivocal	Infiltrating Lobular Carcinoma	22.295	14716.7	8329.18
A2LK	Stage III	Positive	Positive	Equivocal	Infiltrating Lobular Carcinoma	15.1504	23592.7	13598.4
A0TQ	Stage IIIA	Positive	Negative	Equivocal	Infiltrating Ductal Carcinoma	10.7331	11952	4569.48
A03L	Stage IIIA	Positive	Positive	Positive	Infiltrating Ductal Carcinoma	7.7031	42696.2	16625.4
A25E	Stage IIIA	Positive	Positive	Equivocal	Infiltrating Ductal Carcinoma	8.49502	27132.3	18830.9
A04A	Stage IIIA	Positive	Positive	Negative	Infiltrating Ductal Carcinoma	26.8509	35496.5	18149.5
A0XW	Stage IIIA	Positive	Positive	Positive	Infiltrating Ductal Carcinoma	23.0961	41734.7	6300.22
A1XD	Stage IIIA	Positive	Positive	Negative	Infiltrating Ductal Carcinoma	46.5579	41217.5	23592.3
A27N	Stage IIIA	Positive	Positive	Positive	Infiltrating Ductal Carcinoma	9.24769	27268.4	7781.81
A0CL	Stage IIIA	Positive	Positive	Negative	Infiltrating Ductal Carcinoma	20.2405	19872	14489.2
A1HL	Stage IIIA	Positive	Negative	Equivocal	Other specify	199.128	123703	47030
A24M	Stage IIIA	Positive	Positive	Negative	Mixed Histology (please specify)	17.4904	32791.1	9185.52
A0RT	Stage IIIA	Negative	Negative	[Not Evaluated]	Infiltrating Ductal Carcinoma	8.19937	10895.5	7831.89
A0SJ	Stage IIIA	Positive	Positive	Equivocal	Infiltrating Ductal Carcinoma	37.5482	45689	19190.4
A18M	Stage IIIA	Positive	Positive	Positive	Infiltrating Ductal Carcinoma	18.3366	22744.1	7965.08
A1AU	Stage IIIA	Positive	Positive	Equivocal	Infiltrating Ductal Carcinoma	31.1706	31802.2	12761
A0IQ	Stage IIIA	Negative	Negative	[Not Evaluated]	Infiltrating Ductal Carcinoma	42.1466	35179.2	20929.3
A0WX	Stage IIIA	Negative	Negative	[Not Evaluated]	Other specify	36.543	60355.6	28192.9
A1L7	Stage IIIA	Negative	Negative	Negative	Infiltrating Ductal Carcinoma	45.3822	26193.4	13154.9
A0B5	Stage IIIA	Positive	Positive	Negative	Infiltrating Lobular Carcinoma	23.8378	49646.9	12645.8
A0WY	Stage IIIA	Positive	Negative	[Not Evaluated]	Infiltrating Ductal Carcinoma	39.2949	41344	15763.7
A1HI	Stage IIIA	Positive	Positive	Negative	Infiltrating Ductal Carcinoma	16.9431	18666	6686.87
A1N4	Stage IIIA	Positive	Positive	Positive	Mixed Histology (please specify)	10.5298	34432.3	8259.39
A0RV	Stage IIIA	Positive	Positive	[Not Evaluated]	Mixed Histology (please specify)	28.6998	30166	8135.12
A1RI	Stage IIIA	[Not Evaluated]	[Not Evaluated]	[Not Evaluated]	Mixed Histology (please specify)	18.7353	29524.8	8558.79
A0TZ	Stage IIIA	Positive	Positive	Equivocal	Infiltrating Ductal Carcinoma	70.2828	108625	38396.6
A24O	Stage IIIA	Positive	Positive	Negative	Mixed Histology (please specify)	24.1046	48702.3	13154.3
A13F	Stage IIIA	Positive	Positive	Equivocal	Infiltrating Ductal Carcinoma	31.3763	27539.3	8854.32
A1FM	Stage IIIA	Positive	Negative	[Not Evaluated]	Infiltrating Ductal Carcinoma	20.2331	23675.3	15523.2
A3XN	Stage IIIA	Positive	Positive	Negative	Infiltrating Lobular Carcinoma	27.8351	22312.5	6347
A226	Stage IIIA	[Not Evaluated]	[Not Evaluated]	[Not Evaluated]	Infiltrating Ductal Carcinoma	19.1753	42859.3	24398.3
A0FZ	Stage IIIA	Positive	Negative	Positive	Infiltrating Ductal Carcinoma	97.1744	85148.3	32864.6
A1EV	Stage IIIA	Positive	Positive	Positive	Infiltrating Ductal Carcinoma	49.5026	34143.4	21357
A24R	Stage IIIA	Positive	Positive	Negative	Infiltrating Ductal Carcinoma	70.9192	69478.6	26738.9
A3BB	Stage IIIA	Positive	Positive	Negative	Infiltrating Lobular Carcinoma	17.0393	58224.1	16668.4
A3XG	Stage IIIA	Positive	Positive	Negative	Infiltrating Lobular Carcinoma	43.1598	58200.6	10976
A0AZ	Stage IIIA	Positive	Positive	Negative	Infiltrating Ductal Carcinoma	9.09951	11573	2924.42
A0U2	Stage IIIA	Positive	Positive	Negative	Infiltrating Ductal Carcinoma	64.3088	103652	39354.7
A26V	Stage IIIA	Positive	Positive	Negative	Infiltrating Ductal Carcinoma	35.5084	73751.8	26470.5
A3KD	Stage IIIA	Positive	Positive	Negative	Mucinous Carcinoma	13.9879	12671.7	4708.05
A092	Stage IIIA	Positive	Positive	Negative	Infiltrating Ductal Carcinoma	17.8419	22456.4	25756.6
A0YL	Stage IIIA	Positive	Positive	Negative	Infiltrating Lobular Carcinoma	35.814	76881.9	16330
A0E2	Stage IIIA	Positive	Positive	Negative	Infiltrating Ductal Carcinoma	9.67218	28333.3	10031.2
A0JG	Stage IIIA	Positive	Positive	Negative	Other specify	35.617	59566.2	23349.2
A27L	Stage IIIA	Positive	Positive	Negative	Infiltrating Ductal Carcinoma	10.2709	68198.1	23021.6
A1AR	Stage IIIA	Negative	Negative	Negative	Infiltrating Ductal Carcinoma	113.872	107763	65677.6
A1B0	Stage IIIA	Negative	Negative	Positive	Infiltrating Ductal Carcinoma	24.5114	21972	13293.5
A1G6	Stage IIIA	Negative	Negative	Negative	Infiltrating Ductal Carcinoma	10.596	13314.2	2784.7
A0JB	Stage IIIA	Positive	Positive	Negative	Infiltrating Ductal Carcinoma	43.6809	93387.8	38431.8
A18L	Stage IIIA	Positive	Positive	Negative	Infiltrating Ductal Carcinoma	17.2233	13108.4	6849.45
A254	Stage IIIA	Positive	Positive	Positive	Infiltrating Ductal Carcinoma	19.1655	19069.3	7812
A251	Stage IIIA	Positive	Negative	Equivocal	Infiltrating Ductal Carcinoma	60.4509	43477.5	31654.7
A130	Stage IIIA	Positive	Positive	Equivocal	Infiltrating Ductal Carcinoma	65.4703	60558.9	40356.8
A0JE	Stage IIIA	Negative	Negative	Positive	Infiltrating Ductal Carcinoma	8.29669	32708.8	9867.32
A0TT	Stage IIIA	Positive	Negative	Negative	Infiltrating Ductal Carcinoma	24.2925	32980.1	25965.8
A0YH	Stage IIIA	Positive	Positive	Negative	Infiltrating Ductal Carcinoma	7.29161	18782.4	6995.89
A1IZ	Stage IIIA	Positive	Positive	Negative	Infiltrating Ductal Carcinoma	35.6165	49045.4	20289.4
A2KD	Stage IIIA	Positive	Positive	Positive	Infiltrating Ductal Carcinoma	24.2108	11831.1	3164.41
A0DV	Stage IIIA	Positive	Positive	Negative	Infiltrating Ductal Carcinoma	7.07243	19977.1	5708.97
A0XT	Stage IIIA	Positive	Negative	Negative	Infiltrating Ductal Carcinoma	81.0811	159074	28758.2
A107	Stage IIIA	Positive	Negative	Equivocal	Infiltrating Lobular Carcinoma	50.95	46083.5	12530.5
A138	Stage IIIA	Positive	Negative	Equivocal	Infiltrating Ductal Carcinoma	30.5174	57527.6	28950.2
A14X	Stage IIIA	Negative	Negative	Negative	Infiltrating Ductal Carcinoma	17.6299	14130.3	6366.85
A0BS	Stage IIIA	Positive	Positive	[Not Available]	Infiltrating Ductal Carcinoma	137.759	73605.7	29895.1
A0XR	Stage IIIA	Positive	Negative	Negative	Infiltrating Ductal Carcinoma	78.9212	89095.5	19268.9
A7U7	Stage IIIA	Positive	Positive	Negative	Infiltrating Lobular Carcinoma	15.7058	32721.6	8983.33
A22E	Stage IIIA	Positive	Positive	Positive	Infiltrating Ductal Carcinoma	33.3839	24963.2	10361.8
A4SB	Stage IIIA	Positive	Positive	Negative	Infiltrating Lobular Carcinoma	55.2129	92122.9	14782
A07L	Stage IIIA	Positive	Positive	Negative	Infiltrating Ductal Carcinoma	31.4432	27154.8	18729.7
A0ET	Stage IIIA	Positive	Positive	Equivocal	Infiltrating Ductal Carcinoma	37.1002	40359.6	11705.7
A27I	Stage IIIA	Positive	Positive	Negative	Infiltrating Lobular Carcinoma	9.52152	54232.8	17620.5
A0JL	Stage IIIA	Negative	Negative	Negative	Infiltrating Ductal Carcinoma	35.2186	61662.5	30243.1
A0BZ	Stage IIIA	Positive	Positive	Negative	Infiltrating Ductal Carcinoma	2.40425	6556.88	1703.65
A0JD	Stage IIIA	Positive	Positive	Negative	Infiltrating Ductal Carcinoma	18.1322	25071.9	20628.8
A0XO	Stage IIIA	Positive	Negative	Negative	Infiltrating Ductal Carcinoma	37.4066	60460.4	20711.2
A1JC	Stage IIIA	Positive	Positive	Negative	Infiltrating Ductal Carcinoma	24.2933	37598.8	17221.9
A0CK	Stage IIIA	Positive	Positive	Negative	Infiltrating Lobular Carcinoma	69.4327	27737.5	6980.66
A1AL	Stage IIIA	Positive	Positive	Negative	Infiltrating Lobular Carcinoma	27.1696	32018.7	5883.98
A278	Stage IIIA	Negative	Negative	Positive	Infiltrating Ductal Carcinoma	67.5565	60805.5	30614.9
A3U0	Stage IIIA	Negative	Negative	Negative	Infiltrating Ductal Carcinoma	15.6657	12799.5	5293.27
A04H	Stage IIIA	Positive	Positive	Indeterminate	Infiltrating Ductal Carcinoma	59.2986	73215.7	26891.3
A0C1	Stage IIIA	Positive	Positive	Negative	Infiltrating Lobular Carcinoma	68.2242	95248.3	42078.9
A1FX	Stage IIIA	Positive	Positive	[Not Evaluated]	Infiltrating Ductal Carcinoma	7.69749	18416.9	5242.63
A1Y3	Stage IIIA	Positive	Positive	Indeterminate	Infiltrating Ductal Carcinoma	46.1178	55222.5	58480.7
A1RG	Stage IIIA	[Not Evaluated]	[Not Evaluated]	[Not Evaluated]	Infiltrating Ductal Carcinoma	52.8988	48090.7	22027.3
A3XS	Stage IIIA	Negative	Negative	[Not Evaluated]	Infiltrating Ductal Carcinoma	39.7221	19897.6	11683.1
A0SY	Stage IIIA	Positive	Positive	[Not Evaluated]	Infiltrating Lobular Carcinoma	48.0026	105145	23312.2
A1FW	Stage IIIA	Positive	Negative	Negative	Infiltrating Ductal Carcinoma	43.8581	33080.4	17895.1
A1X8	Stage IIIA	Positive	Indeterminate	Negative	Infiltrating Lobular Carcinoma	10.9837	42376.8	10673.6
A4S2	Stage IIIA	Positive	Positive	Negative	Infiltrating Lobular Carcinoma	39.2213	74692.2	10275.5
A0XS	Stage IIIA	Negative	Positive	Negative	Infiltrating Ductal Carcinoma	29.6988	50849.7	11913.5
A06P	Stage IIIA	Positive	Positive	Negative	Infiltrating Ductal Carcinoma	62.0049	62050.3	19096.4
A06Q	Stage IIIA	Positive	Positive	Negative	Infiltrating Ductal Carcinoma	70.2392	35186.3	16678.6
A54Y	Stage IIIA	Positive	Positive	Negative	Infiltrating Lobular Carcinoma	39.909	68056.4	15445.8
A108	Stage IIIA	Positive	Positive	Negative	Infiltrating Ductal Carcinoma	0.999647	5918.41	2355.17
A0B4	Stage IIIA	Positive	Positive	Equivocal	Infiltrating Ductal Carcinoma	17.6302	48602.6	27839.4
A0H7	Stage IIIA	Positive	Positive	Negative	Infiltrating Ductal Carcinoma	13.5031	38619.5	18410.4
A0HP	Stage IIIA	Positive	Negative	Negative	Infiltrating Lobular Carcinoma	22.2518	49336.8	10089.9
A133	Stage IIIA	Positive	Positive	[Not Evaluated]	Other specify	44.1473	35324.7	10356.3
A1Y0	Stage IIIA	Positive	Positive	Negative	Infiltrating Ductal Carcinoma	41.2408	49422.4	29583.7
A07U	Stage IIIA	Negative	Positive	Negative	Infiltrating Ductal Carcinoma	17.9411	21241.2	17022.8
A1FJ	Stage IIIA	Negative	Positive	[Not Evaluated]	Infiltrating Ductal Carcinoma	84.7724	75126.8	14596
A0FW	Stage IIIA	Positive	Indeterminate	Negative	Infiltrating Ductal Carcinoma	71.4083	81821.2	35073.6
A0XV	Stage IIIA	Positive	Positive	Positive	Infiltrating Ductal Carcinoma	27.5077	47151.7	10952.9
A1RF	Stage IIIA	[Not Evaluated]	[Not Evaluated]	[Not Evaluated]	Infiltrating Ductal Carcinoma	43.4772	34069	11865.7
A0XN	Stage IIIA	Negative	Positive	Negative	Infiltrating Ductal Carcinoma	39.0003	25709.1	11092.5
A5QQ	Stage IIIA	Negative	Negative	Negative	Other specify	11.5723	15023.2	7623.6
A07I	Stage IIIA	Positive	Negative	Positive	Infiltrating Ductal Carcinoma	21.0626	19868.2	13357.5
A0XP	Stage IIIA	Positive	Positive	Positive	Infiltrating Ductal Carcinoma	29.1782	43411.2	7124.24
A1N3	Stage IIIA	[Not Evaluated]	[Not Evaluated]	[Not Evaluated]	Mixed Histology (please specify)	46.3814	40727.1	16911.4
A1PB	Stage IIIA	Negative	Negative	Negative	Infiltrating Ductal Carcinoma	38.6007	32821	17907
A0AS	Stage IIIA	Positive	Negative	Negative	Infiltrating Ductal Carcinoma	13.4005	6586.19	4289.72
A0Y5	Stage IIIA	Positive	Positive	Positive	Infiltrating Ductal Carcinoma	16.2351	42209.9	14604.4
A0DS	Stage IIIA	Positive	Positive	Negative	Infiltrating Ductal Carcinoma	16.6426	80277.2	35456.6
A1G4	Stage IIIA	Positive	Positive	Negative	Infiltrating Ductal Carcinoma	134.201	55781.3	19095.3
A26E	Stage IIIA	Positive	Positive	Negative	Infiltrating Lobular Carcinoma	31.3748	55667.3	14036.8
A18U	Stage IIIA	Positive	Positive	Positive	Infiltrating Ductal Carcinoma	28.1911	27868.3	18036.9
A572	Stage IIIA	Positive	Positive	Equivocal	Infiltrating Ductal Carcinoma	38.9158	59069	12860.4
A1LL	Stage IIIA	Negative	Negative	Negative	Infiltrating Ductal Carcinoma	11.9253	23294.7	12870.2
A4E4	Stage IIIA	Positive	Positive	[Not Evaluated]	Infiltrating Lobular Carcinoma	117.606	164103	28472.3
A1RE	Stage IIIA	[Not Evaluated]	[Not Evaluated]	[Not Evaluated]	Infiltrating Ductal Carcinoma	21.0805	20348.1	18413.2
A1B4	Stage IIIA	Positive	Positive	Negative	Infiltrating Ductal Carcinoma	46.5279	78473.4	18535.2
A06T	Stage IIIA	Positive	Positive	Positive	Infiltrating Ductal Carcinoma	23.0399	24986.8	10373.2
A14O	Stage IIIA	Positive	Positive	Equivocal	Infiltrating Ductal Carcinoma	47.7255	56526.7	22155.5
A1XJ	Stage IIIA	Positive	Positive	Positive	Other specify	21.3313	66000.7	39257.1
A2QI	Stage IIIA	Positive	Negative	Negative	Infiltrating Lobular Carcinoma	21.4893	41549.8	15289.8
A6FQ	Stage IIIA	Positive	Positive	Negative	Infiltrating Ductal Carcinoma	55.3615	69045	18585.5
A12Q	Stage IIIA	Negative	Negative	Positive	Infiltrating Ductal Carcinoma	57.6421	73779.7	16912.3
A2BK	Stage IIIA	Negative	Negative	Negative	Infiltrating Ductal Carcinoma	43.4111	16845.6	7566.48
A1JF	Stage IIIA	Negative	Negative	Negative	Infiltrating Ductal Carcinoma	74.6447	54235.8	21191.6
A1X6	Stage IIIA	Positive	Positive	Negative	Infiltrating Ductal Carcinoma	33.6785	37020.5	11182.1
A1Y1	Stage IIIA	Positive	Positive	Negative	Infiltrating Ductal Carcinoma	45.9498	37628.9	15960.7
A0IH	Stage IIIA	Positive	Positive	[Not Evaluated]	Infiltrating Lobular Carcinoma	34.2027	67398.4	16633.9
A1XZ	Stage IIIA	Positive	Negative	Negative	Infiltrating Ductal Carcinoma	70.9504	44573.5	20874.8
A131	Stage IIIA	Negative	Negative	Negative	Infiltrating Ductal Carcinoma	60.0337	63023.8	43539.6
A1H2	Stage IIIA	Positive	Positive	Indeterminate	Infiltrating Ductal Carcinoma	49.5382	30462	8873.72
A08L	Stage IIIA	Positive	Negative	Negative	Infiltrating Ductal Carcinoma	62.4985	55734	32350.8
A3W6	Stage IIIA	Positive	Positive	Negative	Infiltrating Lobular Carcinoma	72.9979	46147.4	14718
A0AL	Stage IIIB	Negative	Negative	Negative	Infiltrating Ductal Carcinoma	83.6037	47654.1	19442.7
A0RI	Stage IIIB	Positive	Positive	[Not Evaluated]	Infiltrating Ductal Carcinoma	21.1422	40836.4	16317.3
A2QJ	Stage IIIB	Negative	Negative	Negative	Other specify	2.61446	3264.26	1337.4
A12W	Stage IIIB	Positive	Positive	Negative	Infiltrating Ductal Carcinoma	5.43889	9052.36	5415.1
A1F2	Stage IIIB	Positive	Positive	Positive	Infiltrating Ductal Carcinoma	25.4351	34184.8	12552.5
A27W	Stage IIIB	Positive	Positive	Equivocal	Mucinous Carcinoma	8.44359	29761.7	12889.8
A0YT	Stage IIIB	Positive	Negative	[Not Evaluated]	Infiltrating Ductal Carcinoma	38.4042	57166.2	24716.6
A1KN	Stage IIIB	Negative	Negative	[Not Evaluated]	Infiltrating Ductal Carcinoma	50.9164	57774.9	25755.1
A09B	Stage IIIB	Positive	Positive	Negative	Infiltrating Ductal Carcinoma	55.6697	49259.2	14742.4
A3M7	Stage IIIB	Negative	Negative	Negative	Infiltrating Lobular Carcinoma	51.6549	56587.2	12673.1
A0IK	Stage IIIB	Negative	Negative	[Not Evaluated]	Infiltrating Ductal Carcinoma	13.4589	26010.6	8905.6
A2C8	Stage IIIB	Positive	Positive	Negative	Infiltrating Ductal Carcinoma	7.1563	21855.1	7332.23
A06N	Stage IIIB	Positive	Negative	Negative	Infiltrating Ductal Carcinoma	2.3473	19059.1	7068.65
A079	Stage IIIB	Positive	Positive	Negative	Infiltrating Ductal Carcinoma	65.9937	81291	32490.2
A0RO	Stage IIIB	Positive	Positive	[Not Evaluated]	Infiltrating Ductal Carcinoma	28.5836	57595.4	15622.6
A09E	Stage IIIB	Positive	Positive	Positive	Infiltrating Ductal Carcinoma	29.1116	32798	10302.4
A0RP	Stage IIIB	Positive	Positive	[Not Evaluated]	Mixed Histology (please specify)	27.3836	34729.6	8949.33
A1FR	Stage IIIB	Positive	Positive	[Not Evaluated]	Other specify	87.9024	82038.8	29585.9
A08Z	Stage IIIB	Positive	Positive	Negative	Infiltrating Ductal Carcinoma	41.906	36333.1	26740.9
A09Q	Stage IIIB	Positive	Positive	Negative	Infiltrating Ductal Carcinoma	28.9955	38044.9	23576.1
A1KQ	Stage IIIB	Positive	Positive	Negative	Infiltrating Ductal Carcinoma	23.2533	25302.5	14345.9
A1XC	Stage IIIB	Positive	Positive	Negative	Mucinous Carcinoma	54.5541	50044.5	15005.8
A1XG	Stage IIIB	Positive	Negative	Negative	Infiltrating Ductal Carcinoma	31.5276	25203.7	4977.6
A0FK	Stage IIIB	Positive	Positive	Positive	Infiltrating Ductal Carcinoma	74.7778	62421.5	16060.8
A5YM	Stage IIIB	Positive	Positive	Equivocal	Infiltrating Ductal Carcinoma	36.6017	40266.3	19971.3
A1F8	Stage IIIB	Positive	Positive	Positive	Infiltrating Ductal Carcinoma	61.8969	54938.9	24504.8
A1HO	Stage IIIC	Positive	Positive	Negative	Infiltrating Ductal Carcinoma	179.44	96036.4	31857.5
A04P	Stage IIIC	Negative	Negative	[Not Evaluated]	Infiltrating Ductal Carcinoma	93.2136	93274.2	51827.5
A0JA	Stage IIIC	Positive	Positive	Negative	Infiltrating Ductal Carcinoma	28.3374	85717.7	34590.1
A0E0	Stage IIIC	Negative	Negative	Negative	Infiltrating Ductal Carcinoma	40.2426	61399.9	64091
A2FV	Stage IIIC	Positive	Positive	Negative	Other specify	6.46846	13555.3	7291.94
A27R	Stage IIIC	Positive	Positive	Equivocal	Infiltrating Ductal Carcinoma	7.96198	20392.5	17618
A08X	Stage IIIC	Negative	Negative	Positive	Infiltrating Ductal Carcinoma	19.8066	23250.4	12643.8
A3DX	Stage IIIC	Positive	Positive	[Not Evaluated]	Infiltrating Lobular Carcinoma	3.05161	4922.25	1313.41
A5RV	Stage IIIC	Positive	Positive	[Not Evaluated]	Infiltrating Ductal Carcinoma	27.3022	41116.2	10353
A15A	Stage IIIC	Positive	Positive	Negative	Infiltrating Ductal Carcinoma	39.7236	41431.7	21516.7
A2FK	Stage IIIC	Positive	Positive	[Not Evaluated]	Infiltrating Lobular Carcinoma	10.5876	28074.9	7041.08
A6HE	Stage IIIC	Positive	Positive	Negative	Infiltrating Lobular Carcinoma	37.3634	76957.4	26287.9
A24T	Stage IIIC	Positive	Positive	Equivocal	Infiltrating Lobular Carcinoma	9.66127	30486.9	6696.53
A4RY	Stage IIIC	Positive	Positive	Negative	Infiltrating Lobular Carcinoma	20.9759	62098.3	10532.8
A1XS	Stage IIIC	Positive	Positive	Positive	Other specify	9.03807	18926.3	7344.13
A5ZX	Stage IIIC	Positive	Positive	Negative	Infiltrating Lobular Carcinoma	49.7897	93817.4	15301
A1H3	Stage IIIC	Positive	Positive	Negative	Infiltrating Ductal Carcinoma	47.6027	66052.3	23294.2
A4RW	Stage IIIC	Positive	Positive	Negative	Infiltrating Lobular Carcinoma	60.4795	163189	57641
A6IX	Stage IIIC	Positive	Positive	[Not Evaluated]	Infiltrating Lobular Carcinoma	18.0907	20241.8	7721.02
A28O	Stage IIIC	Positive	Positive	Negative	Infiltrating Lobular Carcinoma	7.98695	7396.4	1759.73
A426	Stage IIIC	Positive	Positive	Negative	Infiltrating Lobular Carcinoma	25.689	65859.5	10693.5
A0BA	Stage IIIC	Positive	Positive	Negative	Mixed Histology (please specify)	13.2776	65333.5	12010.1
A1R2	Stage IIIC	Positive	Negative	Equivocal	Infiltrating Ductal Carcinoma	22.5304	32107.5	12181.2
A0EW	Stage IIIC	Positive	Positive	Negative	Infiltrating Lobular Carcinoma	11.0515	22545.1	8368.06
A27T	Stage IIIC	Positive	Positive	Negative	Infiltrating Lobular Carcinoma	38.3659	130571	24158.8
A3Z5	Stage IIIC	Positive	Positive	Negative	Infiltrating Lobular Carcinoma	153.246	115777	23705
A0T1	Stage IIIC	Negative	Negative	Positive	Infiltrating Ductal Carcinoma	20.2586	42389.9	21007.6
A408	Stage IIIC	Positive	Positive	Equivocal	Mixed Histology (please specify)	59.2241	60005.2	15630.9
A1RC	Stage IIIC	[Not Evaluated]	[Not Evaluated]	[Not Evaluated]	Mixed Histology (please specify)	15.0831	18988	7386.59
A3Z6	Stage IIIC	Positive	Positive	Negative	Infiltrating Lobular Carcinoma	42.1323	56763	19205.1
A09N	Stage IIIC	Positive	Positive	Positive	Infiltrating Ductal Carcinoma	23.0314	44311.8	17504.5
A1P8	Stage IIIC	Negative	Negative	Negative	Infiltrating Ductal Carcinoma	43.6765	64271	48009.1
A2FR	Stage IIIC	Negative	Negative	Equivocal	Infiltrating Ductal Carcinoma	53.1592	36499.6	27292.7
A66N	Stage IIIC	Positive	Negative	[Not Evaluated]	Infiltrating Lobular Carcinoma	44.4838	107248	16807.3
A0BC	Stage IIIC	Positive	Positive	Negative	Infiltrating Ductal Carcinoma	35.9412	55456.2	21800.8
A5FK	Stage IIIC	Positive	Positive	Negative	Infiltrating Lobular Carcinoma	42.2646	92535.2	19349.6
A0J9	Stage IIIC	Positive	Positive	[Not Evaluated]	Infiltrating Lobular Carcinoma	20.151	27762.7	6816.09
A09X	Stage IIIC	Negative	Negative	Negative	Infiltrating Lobular Carcinoma	50.6995	39165.4	21850.3
A0YG	Stage IIIC	Positive	Positive	Positive	Infiltrating Ductal Carcinoma	63.9677	123429	32676.1
A0A6	Stage IIIC	Positive	Positive	Negative	Infiltrating Lobular Carcinoma	19.9272	73683.4	20337.6
A4E0	Stage IIIC	Positive	Positive	[Not Evaluated]	Infiltrating Lobular Carcinoma	21.3032	38782.7	9344.08
A1P1	Stage IIIC	Negative	Negative	Equivocal	Infiltrating Ductal Carcinoma	9.30012	18044.8	7676.47
A5QN	Stage IIIC	Positive	Positive	Positive	Infiltrating Lobular Carcinoma	45.3186	93440.8	39197.9
A1R3	Stage IIIC	[Not Evaluated]	[Not Evaluated]	[Not Evaluated]	Infiltrating Ductal Carcinoma	5.93206	17577.8	5136.62
A425	Stage IIIC	Positive	Positive	Indeterminate	Infiltrating Lobular Carcinoma	84.2121	132247	31125
A1LE	Stage IIIC	Negative	Negative	Positive	Infiltrating Ductal Carcinoma	24.6455	32424.2	11295.2
A3YI	Stage IIIC	Positive	Positive	Positive	Infiltrating Lobular Carcinoma	9.40066	10576	3198.34
A09M	Stage IIIC	Positive	Positive	Negative	Infiltrating Ductal Carcinoma	81.286	64646.3	34947.6
A2P5	Stage IIIC	Positive	Positive	[Not Evaluated]	Infiltrating Lobular Carcinoma	21.7928	53832.8	26731.3
A3Q9	Stage IIIC	Positive	Positive	Indeterminate	Infiltrating Lobular Carcinoma	77.3131	41748.1	10014.4
A14P	Stage IIIC	Negative	Negative	Positive	Infiltrating Ductal Carcinoma	113.119	79714.8	46234.8
A09G	Stage IIIC	Positive	Negative	Positive	Infiltrating Ductal Carcinoma	52.8204	42636.2	14113.2
A74U	Stage IIIC	Positive	Negative	Negative	Infiltrating Lobular Carcinoma	26.8402	27212.3	5544.65
A07R	Stage IIIC	Negative	Negative	Positive	Infiltrating Ductal Carcinoma	34.4922	20698.1	12917.8
A1JN	Stage IIIC	Positive	Positive	Indeterminate	Infiltrating Lobular Carcinoma	94.7203	70838.1	15281.7
A1X5	Stage IIIC	Positive	Positive	Positive	Infiltrating Ductal Carcinoma	66.1832	62236.5	49862.7
A1LK	Stage IIIC	Negative	Negative	Equivocal	Infiltrating Ductal Carcinoma	69.2828	56679.5	42477.3
A25D	Stage IIIC	Positive	Negative	Negative	Infiltrating Lobular Carcinoma	16.4865	33426.2	14651.8
A08O	Stage IV	Positive	Positive	Negative	Infiltrating Ductal Carcinoma	22.4885	61787.6	22916.6
A1FH	Stage IV	Positive	Negative	[Not Evaluated]	Infiltrating Ductal Carcinoma	8.09809	20578.5	5937.33
A0J5	Stage IV	Positive	Negative	Equivocal	Other specify	7.90086	12939.2	4403.63
A08J	Stage IV	Positive	Negative	Negative	Infiltrating Ductal Carcinoma	22.6207	22949	17859.4
A73Z	Stage IV	Positive	Positive	Equivocal	Infiltrating Ductal Carcinoma	28.8474	27794.4	16855
A18J	Stage IV	Positive	Positive	Negative	Infiltrating Ductal Carcinoma	93.4584	57121.4	21166.7
A62V	Stage IV	Positive	Positive	[Not Evaluated]	Infiltrating Ductal Carcinoma	10.3169	22049.7	6184.48
A0FJ	Stage IV	Positive	Negative	Positive	Infiltrating Ductal Carcinoma	120.826	111333	53662.7
A0I9	Stage IV	Indeterminate	Positive	[Not Evaluated]	Infiltrating Ductal Carcinoma	23.0628	27812.1	18332.1
A0SV	Stage IV	Positive	Positive	Equivocal	Infiltrating Ductal Carcinoma	13.7724	20867.6	12016.2
A08T	Stage IV	Positive	Positive	Positive	Infiltrating Ductal Carcinoma	12.8248	14533.1	7937.7
A0IB	Stage IV	Positive	Positive	[Not Evaluated]	Infiltrating Ductal Carcinoma	78.9193	60410	18587.2
A0T2	Stage IV	Negative	Negative	Negative	Infiltrating Ductal Carcinoma	92.6065	79160.8	52299.2
A0CS	Stage IV	Positive	Positive	Equivocal	Infiltrating Ductal Carcinoma	36.1755	45625.8	10411.4
A07W	Stage IV	Positive	Positive	Negative	Infiltrating Ductal Carcinoma	38.8156	31729.8	18629.6
A0SW	Stage IV	Positive	Negative	[Not Evaluated]	Infiltrating Ductal Carcinoma	90.9243	93884.6	28901
A09A	Stage X	Positive	Positive	Negative	Infiltrating Ductal Carcinoma	28.9904	50805.1	23522.4
A141	Stage X	Positive	Positive	Negative	Infiltrating Ductal Carcinoma	16.9492	22875.6	7351.07
A147	Stage X	Negative	Negative	Negative	Infiltrating Ductal Carcinoma	36.989	27601.2	12005.3
A0IN	Stage X	Positive	Negative	[Not Evaluated]	Other specify	121.175	116925	83147.1
A0I8	Stage X	[Not Evaluated]	[Not Evaluated]	[Not Evaluated]	Infiltrating Ductal Carcinoma	60.9409	62874	33540.2
A13Z	Stage X	Negative	Negative	Negative	Infiltrating Ductal Carcinoma	53.3376	46091	33792.3
A0RM	Stage X	Positive	Positive	[Not Evaluated]	Infiltrating Ductal Carcinoma	9.59145	22247.6	6045.12
A0WS	Stage X	Positive	Positive	[Not Evaluated]	Infiltrating Ductal Carcinoma	27.4878	36347.7	11230.6
A0WW	Stage X	Positive	Positive	[Not Evaluated]	Infiltrating Ductal Carcinoma	29.2095	52091.5	21308.6
A1JA	Stage X	Negative	Negative	Positive	Infiltrating Ductal Carcinoma	83.7932	108364	54818.8
A0RE	Stage X	Negative	Negative	[Not Evaluated]	Infiltrating Ductal Carcinoma	23.8421	55437.9	36291
A0X7	Stage X	Positive	Positive	[Not Evaluated]	Mixed Histology (please specify)	11.359	9121.31	4344.83
A09T	Stage X	Positive	Positive	Negative	Infiltrating Lobular Carcinoma	43.7031	42227.3	19032.7
A09C	Stage X	Positive	Positive	Negative	Infiltrating Ductal Carcinoma	96.3361	71957.8	21343.7
A099	Stage X	Positive	Positive	Positive	Infiltrating Ductal Carcinoma	61.4214	33035.7	9372.83
A07E	Stage X	Positive	Positive	Negative	Infiltrating Ductal Carcinoma	33.5533	64488.6	34295.1
A0IC	Stage X	Positive	Positive	[Not Evaluated]	Other specify	17.8407	21381.2	7119.01
A0IE	Stage XTis	Negative	Negative	[Not Evaluated]	Mixed Histology (please specify)	89.7268	64869.5	29652.2
