# Supplementary material for: MiR-183/-96/-182 cluster is up-regulated in most breast cancers and increases cell proliferation and migration
Source: Breast Cancer Res. 2014 Nov 14;16:473. doi: 10.1186/s13058-014-0473-z (PMC4303194; doi:10.1186/s13058-014-0473-z)
Supplement: Supplementary file 9 — Additional file 9: Targets and regulators. (XLS 138 KB) [file 13058_2014_473_MOESM9_ESM.xls]

## Sheet: Targets and Regulators
The correlations between miR-183/-96/-182 cluster miRNAs and their targets/regulators by analysis of 508 clinical samples from TCGA data: Column A represents the TCGA access label of the patient. Column B represents the clinical stage of the patient. Columns C to E indicate the ER, PR and HER2 status. Column F represents the clinical feature of the patient. Columns G to I are the expression level…
Name	pathologic_stage	ER	PR	Her2	Type	hsa-mir-96	hsa-mir-182	hsa-mir-183	RAB21	FOXO1	HSF2	ZEB1
A03L	Stage IIIA	Positive	Positive	Positive	Infiltrating Ductal Carcinoma	7.7031	42696.2	16625.4	0.170625	1.37867	-1.2712	0.8295
A03M	Stage IA	Positive	Positive	Negative	Infiltrating Ductal Carcinoma	28.3153	38702.9	31028.4	0.362	0.533667	-0.3981	0.5735
A03N	Stage IIB	Positive	Positive	Negative	Infiltrating Ductal Carcinoma	53.8382	91332.5	35162.3	0.0835	0.471667	-1.086	1.44933
A03O	Stage IIA	Positive	Positive	Negative	Infiltrating Ductal Carcinoma	26.3714	22379.3	22726.9	0.50225	1.19367	-0.5586	-0.111667
A03R	Stage IIB	Positive	Positive	Negative	Infiltrating Ductal Carcinoma	25.6893	29226.3	10851.2	-0.416	0.948667	-1.5457	0.290833
A03T	Stage IIB	Positive	Positive	Negative	Infiltrating Ductal Carcinoma	30.3483	37609	11091.9	-0.860625	0.543167	-1.7308	0.936833
A03U	Stage IA	Negative	Negative	Negative	Other specify	8.85935	9883.81	2706.93	0.8815	0.794	-0.808	-0.113833
A03V	Stage I	Positive	Positive	Negative	Infiltrating Ductal Carcinoma	41.3762	66639.2	17981.8	0.845875	1.06917	-0.2804	1.76867
A03X	Stage IIA	Positive	Positive	Positive	Infiltrating Ductal Carcinoma	13.7926	14812	6263.71	0.54925	1.65433	-0.7667	2.31433
A03Y	Stage IIA	Positive	Positive	Negative	Infiltrating Ductal Carcinoma	31.9963	40979.1	29402.4	0.563	1.1735	-0.1462	0.0276667
A041	Stage IIB	Positive	Negative	Positive	Infiltrating Ductal Carcinoma	64.3147	42850.3	11847.6	0.082875	1.709	-1.2624	1.22783
A046	Stage IIA	Positive	Positive	Negative	Infiltrating Ductal Carcinoma	60.5342	74993.9	29848.6	-0.227625	1.07567	-0.8598	0.448333
A049	Stage IIA	Positive	Positive	Negative	Infiltrating Ductal Carcinoma	32.6472	18040.9	10900.9	0.396375	0.940167	-0.6329	0.441333
A04A	Stage IIIA	Positive	Positive	Negative	Infiltrating Ductal Carcinoma	26.8509	35496.5	18149.5	0.2175	1.23533	-0.7621	0.910667
A04C	Stage IIB	Negative	Negative	Positive	Infiltrating Ductal Carcinoma	114.982	97207.2	42775.5	-1.20687	0.0155	-1.3077	-0.276833
A04D	Stage IIB	Negative	Negative	Negative	Infiltrating Ductal Carcinoma	101.442	66884.9	49647.8	-0.545	-0.0121667	0.6247	-0.890333
A04H	Stage IIIA	Positive	Positive	Indeterminate	Infiltrating Ductal Carcinoma	59.2986	73215.7	26891.3	0.67275	0.67	-0.1996	0.642333
A04J	Stage IIA	Negative	Negative	Negative	Infiltrating Ductal Carcinoma	46.0347	34218	14012.6	-0.669	1.92333	0.0636	0.892
A04L	Stage IIA	Positive	Negative	Positive	Infiltrating Ductal Carcinoma	23.1816	19340.2	4232.97	0.4485	-0.074	-0.7295	0.483667
A04N	Stage IA	Positive	Positive	[Not Evaluated]	Infiltrating Ductal Carcinoma	5.65625	103973	34098.9	-1.07675	1.759	-0.4402	1.482
A04P	Stage IIIC	Negative	Negative	[Not Evaluated]	Infiltrating Ductal Carcinoma	93.2136	93274.2	51827.5	-1.5525	1.0365	-1.4509	0.461667
A04Q	Stage IA	Negative	Negative	Equivocal	Infiltrating Ductal Carcinoma	33.0377	20445	16834.3	-0.48025	1.93533	-0.8633	1.17333
A04R	Stage IA	Positive	Positive	Equivocal	Infiltrating Ductal Carcinoma	46.5474	101365	30588.7	-0.201375	1.0095	-0.9505	1.22317
A04T	Stage IIA	Negative	Negative	Equivocal	Infiltrating Ductal Carcinoma	25.4274	14043.8	8948.69	-0.230625	0.368667	-0.7881	-0.792667
A04U	Stage IIA	Negative	Negative	Negative	Infiltrating Ductal Carcinoma	29.6955	16458.5	14604.6	-0.39725	-0.6495	-1.4459	0.705
A04V	Stage IIA	Positive	Positive	Equivocal	Infiltrating Ductal Carcinoma	43.4443	47643.1	25804.6	-0.334875	2.00067	-0.7093	0.6695
A04W	Stage IIB	Negative	Negative	Positive	Other specify	64.1527	91889.6	33666.3	0.44775	1.37983	1.8652	1.1335
A04X	Stage IIA	Positive	Positive	Positive	Infiltrating Ductal Carcinoma	9.62238	11933.8	3139.65	-0.2525	0.6065	-1.9822	0.0261667
A04Y	Stage IIB	Positive	Positive	Negative	Infiltrating Ductal Carcinoma	29.6047	33685.4	18017.5	-0.380375	0.587667	-0.9945	1.0465
A06N	Stage IIIB	Positive	Negative	Negative	Infiltrating Ductal Carcinoma	2.3473	19059.1	7068.65	0.644125	0.620667	-0.8113	-2.28183
A06O	Stage I	Positive	Positive	Negative	Infiltrating Ductal Carcinoma	21.0367	24248.5	16448.4	-0.316	0.417667	-0.6564	0.107833
A06P	Stage IIIA	Positive	Positive	Negative	Infiltrating Ductal Carcinoma	62.0049	62050.3	19096.4	0.563875	1.71817	-0.7266	1.28883
A06Q	Stage IIIA	Positive	Positive	Negative	Infiltrating Ductal Carcinoma	70.2392	35186.3	16678.6	0.96325	-0.324167	-1.033	-1.24233
A06R	Stage IIB	Positive	Negative	Positive	Infiltrating Ductal Carcinoma	63.7579	44010.4	33643.1	-0.163125	0.875833	0.5013	1.49633
A06T	Stage IIIA	Positive	Positive	Positive	Infiltrating Ductal Carcinoma	23.0399	24986.8	10373.2	0.06975	0.137167	0.2577	-0.349167
A06U	Stage IIB	Positive	Positive	Positive	Infiltrating Ductal Carcinoma	20.5199	16685.5	8605.81	0.247625	0.5395	-0.5628	0.212667
A06Y	Stage IIA	Positive	Positive	Negative	Infiltrating Ductal Carcinoma	48.2757	25030.4	13949.4	0.221375	0.567167	-0.6112	-0.0928333
A06Z	Stage IIB	Positive	Positive	Negative	Infiltrating Ductal Carcinoma	174.707	147770	68736.6	0.819875	-0.730333	-0.5996	0.136333
A075	Stage IIB	Positive	Positive	Positive	Infiltrating Ductal Carcinoma	12.3934	16165	11361.4	0.822875	0.827167	-1.1389	0.550667
A076	Stage IIA	Positive	Positive	Positive	Infiltrating Ductal Carcinoma	28.5167	37403.8	26835.6	0.137125	0.5945	-0.9508	0.629667
A079	Stage IIIB	Positive	Positive	Negative	Infiltrating Ductal Carcinoma	65.9937	81291	32490.2	0.531875	-0.547	-0.8434	-0.833833
A07B	Stage IIA	Positive	Positive	Positive	Infiltrating Ductal Carcinoma	43.2657	28095.3	21955.9	0.50325	0.916833	-0.6872	0.713667
A07C	Stage IIA	Negative	Negative	Negative	Infiltrating Ductal Carcinoma	49.2732	40629	23340.6	-0.225625	-0.187333	0.7759	-0.521333
A07E	Stage X	Positive	Positive	Negative	Infiltrating Ductal Carcinoma	33.5533	64488.6	34295.1	0.5525	1.21067	-0.7606	1.34583
A07F	Stage IIB	Positive	Positive	Negative	Infiltrating Ductal Carcinoma	91.4933	91332.3	29692.8	0.099375	0.566333	0.1271	-0.0393333
A07G	Stage IIA	Positive	Positive	Negative	Infiltrating Ductal Carcinoma	15.7798	17621.9	7536.26	0.4695	1.48	-0.6849	1.48817
A07I	Stage IIIA	Positive	Negative	Positive	Infiltrating Ductal Carcinoma	21.0626	19868.2	13357.5	-0.04975	1.09667	-0.6242	0.76
A07J	Stage IIB	Positive	Positive	Negative	Infiltrating Ductal Carcinoma	4.8476	41465.1	12744.9	1.03	1.1185	-0.7916	1.42
A07L	Stage IIIA	Positive	Positive	Negative	Infiltrating Ductal Carcinoma	31.4432	27154.8	18729.7	0.06475	0.099	-0.2226	-0.526667
A07O	Stage IIA	Negative	Negative	Negative	Infiltrating Ductal Carcinoma	16.9551	10667	10190	0.597125	0.128833	-0.6673	-1.49817
A07P	Stage IIB	Positive	Positive	Positive	Infiltrating Ductal Carcinoma	13.285	38852.6	16261.5	1.28337	0.1575	-0.3909	-0.261667
A07R	Stage IIIC	Negative	Negative	Positive	Infiltrating Ductal Carcinoma	34.4922	20698.1	12917.8	0.684375	0.425167	-0.5696	-0.201667
A07S	Stage IIA	Positive	Negative	Negative	Mixed Histology (please specify)	80.9927	79070.7	23801.9	0.02525	-0.097	-0.2013	0.667333
A07U	Stage IIIA	Negative	Positive	Negative	Infiltrating Ductal Carcinoma	17.9411	21241.2	17022.8	0.170375	1.42767	-0.9427	0.234833
A07W	Stage IV	Positive	Positive	Negative	Infiltrating Ductal Carcinoma	38.8156	31729.8	18629.6	0.976	0.700333	-0.8681	0.275833
A07Z	Stage IIA	Positive	Positive	Negative	Infiltrating Ductal Carcinoma	33.1325	47568.1	12527.8	0.42875	0.323833	-0.5166	0.00983333
A081	Stage IIA	Positive	Positive	Negative	Infiltrating Ductal Carcinoma	60.4291	55467	38489	0.7245	-0.0713333	-0.5743	-1.26083
A082	Stage IIB	Positive	Positive	Negative	Infiltrating Ductal Carcinoma	39.408	41818.6	17760.4	-0.198125	0.704833	-0.6186	0.884833
A083	Stage IIB	Positive	Positive	Negative	Infiltrating Ductal Carcinoma	52.4913	27029.2	8846.69	-0.08	0.0101667	-0.0462	0.0263333
A084	Stage IIB	Positive	Negative	Negative	Infiltrating Ductal Carcinoma	110.18	66340.3	19286.7	-0.087875	0.578833	-1.001	0.5285
A085	Stage IIB	Positive	Positive	Negative	Infiltrating Ductal Carcinoma	13.6768	23281	7967.76	0.298875	0.8465	-1.1459	0.430833
A086	Stage IIA	Positive	Positive	Negative	Infiltrating Ductal Carcinoma	51.9331	63277.5	32691.9	-0.1135	0.716333	-0.4459	0.663
A08A	Stage I	Positive	Positive	Negative	Infiltrating Ductal Carcinoma	31.9367	38061.6	14383.5	-0.025375	1.204	-1.0601	0.677167
A08B	Stage IIA	Positive	Negative	Positive	Infiltrating Ductal Carcinoma	72.5109	67313.3	27809.5	-0.09675	-0.355833	-0.3019	-0.76
A08G	Stage IIA	Positive	Positive	Positive	Infiltrating Ductal Carcinoma	24.5457	20941.8	8330.21	0.400375	0.580333	0.2848	0.195
A08H	Stage IIA	Positive	Positive	Positive	Infiltrating Ductal Carcinoma	15.1117	8624.47	3942	-0.211375	1.48083	-0.6679	1.50517
A08I	Stage IIA	Positive	Positive	Negative	Infiltrating Ductal Carcinoma	34.33	49314.7	21045.7	-0.125125	0.578833	-1.6116	-0.125333
A08J	Stage IV	Positive	Negative	Negative	Infiltrating Ductal Carcinoma	22.6207	22949	17859.4	0.441	1.48517	-1.2039	0.945167
A08L	Stage IIIA	Positive	Negative	Negative	Infiltrating Ductal Carcinoma	62.4985	55734	32350.8	0.8335	0.268167	-0.105	0.456167
A08O	Stage IV	Positive	Positive	Negative	Infiltrating Ductal Carcinoma	22.4885	61787.6	22916.6	0.428	1.001	-0.8731	0.234833
A08R	Stage IIB	Negative	Negative	Negative	Infiltrating Ductal Carcinoma	36.0799	29697.3	20212.7	0.717625	0.765833	-0.4823	0.776333
A08S	Stage IIA	Positive	Positive	Positive	Infiltrating Ductal Carcinoma	33.4414	23972.8	9623.69	0.288	0.313	-0.7139	0.437833
A08T	Stage IV	Positive	Positive	Positive	Infiltrating Ductal Carcinoma	12.8248	14533.1	7937.7	-0.068125	1.16533	-1.0155	1.084
A08X	Stage IIIC	Negative	Negative	Positive	Infiltrating Ductal Carcinoma	19.8066	23250.4	12643.8	-0.333	1.82483	-1.1112	1.51817
A08Z	Stage IIIB	Positive	Positive	Negative	Infiltrating Ductal Carcinoma	41.906	36333.1	26740.9	0.246125	1.76317	-0.1549	1.60283
A090	Stage IIA	Positive	Positive	Positive	Infiltrating Ductal Carcinoma	17.4471	25253.9	14696.8	0.374875	0.5145	-0.9706	0.820333
A091	Stage IIA	Positive	Negative	Negative	Infiltrating Ductal Carcinoma	22.6142	35272.3	11202.8	-0.31275	1.40283	-0.7261	0.310333
A092	Stage IIIA	Positive	Positive	Negative	Infiltrating Ductal Carcinoma	17.8419	22456.4	25756.6	0.240125	-0.215167	-0.5273	-1.108
A093	Stage IIA	Positive	Positive	Negative	Infiltrating Ductal Carcinoma	46.6357	52863.4	15313.8	0.099625	0.976	-1.1761	0.494333
A094	Stage IIA	Positive	Negative	Negative	Infiltrating Ductal Carcinoma	29.2783	43401.4	26250	0.697875	0.960167	-0.0363	0.554833
A095	Stage I	Positive	Positive	Negative	Infiltrating Ductal Carcinoma	15.5088	41472.6	13582.2	0.417	0.224833	-0.3186	0.379833
A096	Stage IIA	Positive	Positive	Negative	Infiltrating Ductal Carcinoma	16.6967	15778.8	4761.41	0.40175	1.22583	-0.8698	0.491
A097	Stage IIB	Positive	Positive	Positive	Infiltrating Ductal Carcinoma	12.6605	19475.1	5250.16	-0.08525	1.22017	-1.277	2.19867
A099	Stage X	Positive	Positive	Positive	Infiltrating Ductal Carcinoma	61.4214	33035.7	9372.83	0.804625	0.141167	-0.2094	-0.4485
A09A	Stage X	Positive	Positive	Negative	Infiltrating Ductal Carcinoma	28.9904	50805.1	23522.4	0.54225	1.58517	-0.981	1.1765
A09B	Stage IIIB	Positive	Positive	Negative	Infiltrating Ductal Carcinoma	55.6697	49259.2	14742.4	-0.306625	0.7875	-0.4714	1.64967
A09C	Stage X	Positive	Positive	Negative	Infiltrating Ductal Carcinoma	96.3361	71957.8	21343.7	0.188375	1.2965	-1.1363	0.253333
A09D	Stage IIB	Positive	Positive	Negative	Infiltrating Ductal Carcinoma	43.6736	53223.2	19729.8	1.871	1.7515	-0.8322	1.16533
A09E	Stage IIIB	Positive	Positive	Positive	Infiltrating Ductal Carcinoma	29.1116	32798	10302.4	0.4715	-0.450167	-0.8288	-0.227833
A09G	Stage IIIC	Positive	Negative	Positive	Infiltrating Ductal Carcinoma	52.8204	42636.2	14113.2	0.203	0.0751667	-0.9583	-0.372167
A09I	Stage IIA	Positive	Positive	Positive	Infiltrating Ductal Carcinoma	75.8796	46040.7	17093.3	0.5845	-0.083	-1.1292	0.137
A09K	Stage IIA	Positive	Positive	Negative	Infiltrating Ductal Carcinoma	45.898	85969.1	43894.9	-0.494875	0.701	-0.9487	-0.309167
A09M	Stage IIIC	Positive	Positive	Negative	Infiltrating Ductal Carcinoma	81.286	64646.3	34947.6	-0.186625	0.145	-0.0063	0.073
A09N	Stage IIIC	Positive	Positive	Positive	Infiltrating Ductal Carcinoma	23.0314	44311.8	17504.5	1.47938	-0.310167	-0.6141	-0.098
A09Q	Stage IIIB	Positive	Positive	Negative	Infiltrating Ductal Carcinoma	28.9955	38044.9	23576.1	0.180125	0.952	-0.5529	0.193667
A09R	Stage IIB	Positive	Positive	Negative	Infiltrating Ductal Carcinoma	26.4055	27035.4	12431	0.90675	0.476	-0.0887	0.084
A09T	Stage X	Positive	Positive	Negative	Infiltrating Lobular Carcinoma	43.7031	42227.3	19032.7	0.128875	0.0861667	-0.8453	0.952167
A09X	Stage IIIC	Negative	Negative	Negative	Infiltrating Lobular Carcinoma	50.6995	39165.4	21850.3	0.28475	1.1355	-1.5275	0.9735
A09Z	Stage IIB	Positive	Negative	Negative	Infiltrating Lobular Carcinoma	93.9619	53609.3	42349.3	0.502375	2.9615	-0.8188	-1.0395
A0A1	Stage IIA	Positive	Positive	Negative	Infiltrating Lobular Carcinoma	12.9498	17553.9	4517.2	0.437125	1.60267	-0.3959	0.510167
A0A2	Stage IIA	Positive	Positive	Negative	Infiltrating Lobular Carcinoma	25.0752	20762.6	6134.4	0.087	1.06883	-0.6256	1.15633
A0A4	Stage IIA	Positive	Positive	Negative	Infiltrating Lobular Carcinoma	27.2174	25291.2	6610.99	0.444375	0.761167	-1.0022	1.3465
A0A6	Stage IIIC	Positive	Positive	Negative	Infiltrating Lobular Carcinoma	19.9272	73683.4	20337.6	0.24125	1.0905	-0.7778	-0.649333
A0A7	Stage IIB	Negative	Negative	Positive	Infiltrating Lobular Carcinoma	13.3842	18849.5	11116	0.006	2.04783	-1.2795	0.601333
A0A9	Stage IIA	Positive	Positive	Negative	Infiltrating Ductal Carcinoma	22.7612	23239.2	5871.02	0.00575	0.980833	-0.8449	-0.113667
A0AB	Stage IIA	Positive	Positive	Positive	Infiltrating Lobular Carcinoma	39.6526	73049.1	21629.6	0.146625	0.532667	0.3798	0.400333
A0AD	Stage I	Positive	Positive	Negative	Mixed Histology (please specify)	16.4705	47960.5	19689.1	0.18425	0.594333	-0.747	1.72917
A0AJ	Stage IIB	Positive	Positive	Positive	Infiltrating Ductal Carcinoma	22.7781	20696.2	16768.1	0.3245	0.726167	-0.341	-0.898667
A0AK	Stage IIA	Positive	Negative	Positive	Infiltrating Ductal Carcinoma	33.717	45530.6	26742.9	0.49175	0.0588333	0.5509	-1.656
A0AL	Stage IIIB	Negative	Negative	Negative	Infiltrating Ductal Carcinoma	83.6037	47654.1	19442.7	1.32075	1.12217	-0.2854	1.00383
A0AM	Stage IIA	Positive	Negative	Negative	Infiltrating Ductal Carcinoma	22.1659	19697.4	8240.66	1.56012	0.731167	-0.836	0.548
A0AR	Stage IIA	Negative	Negative	Negative	Infiltrating Ductal Carcinoma	94.9089	63470.1	44388.7	-0.878375	0.4865	-0.3143	-1.43867
A0AS	Stage IIIA	Positive	Negative	Negative	Infiltrating Ductal Carcinoma	13.4005	6586.19	4289.72	0.642875	0.978667	-1.5211	0.278333
A0AT	Stage IIA	Negative	Negative	Negative	Infiltrating Ductal Carcinoma	37.1131	20076.8	15718.5	-0.184625	-0.106167	-0.0739	-1.34867
A0AU	Stage IIA	Positive	Positive	Positive	Infiltrating Ductal Carcinoma	16.0021	15549.6	4825.03	0.430625	1.24683	-0.627	-0.688
A0AW	Stage IIA	Positive	Negative	Positive	Infiltrating Ductal Carcinoma	54.9728	148485	75131.3	0.1135	1.2	-0.2911	-0.0426667
A0AY	Stage IIA	Positive	Positive	Negative	Infiltrating Ductal Carcinoma	10.1839	30137.7	27123.2	0.32525	1.30317	-0.5798	1.28883
A0AZ	Stage IIIA	Positive	Positive	Negative	Infiltrating Ductal Carcinoma	9.09951	11573	2924.42	0.127125	1.737	-0.7317	1.14217
A0B0	Stage I	Positive	Positive	Negative	Infiltrating Ductal Carcinoma	19.9745	47738.8	8435.37	-0.0605	2.27133	-1.8128	1.45483
A0B1	Stage IIB	Positive	Positive	Negative	Infiltrating Ductal Carcinoma	4.69235	52529.7	29423.4	0.144375	1.1145	-0.863	1.55633
A0B2	Stage I	Positive	Positive	Negative	Infiltrating Ductal Carcinoma	34.8355	29751	13530	0.05625	1.83717	-0.7626	1.60867
A0B3	Stage IIB	Negative	Negative	Negative	Infiltrating Ductal Carcinoma	5.73526	16297.5	9249.55	0.39175	0.802833	-1.0254	-0.0568333
A0B4	Stage IIIA	Positive	Positive	Equivocal	Infiltrating Ductal Carcinoma	17.6302	48602.6	27839.4	0.949375	0.833833	-0.1645	1.14483
A0B5	Stage IIIA	Positive	Positive	Negative	Infiltrating Lobular Carcinoma	23.8378	49646.9	12645.8	0.5	1.442	-0.5709	0.370333
A0B7	Stage IIB	Positive	Positive	Positive	Infiltrating Ductal Carcinoma	41.6378	49441.6	26448.3	0.0325	1.50283	-1.099	0.4015
A0B8	Stage I	Positive	Positive	Equivocal	Infiltrating Ductal Carcinoma	35.4528	72171.2	24426.8	0.31125	0.7225	-1.0113	0.264667
A0B9	Stage IA	Negative	Negative	Negative	Infiltrating Ductal Carcinoma	30.4909	70205	29606.7	-0.153625	0.315167	-0.3526	-1.5485
A0BA	Stage IIIC	Positive	Positive	Negative	Mixed Histology (please specify)	13.2776	65333.5	12010.1	-0.11625	1.018	-1.0342	0.6135
A0BC	Stage IIIC	Positive	Positive	Negative	Infiltrating Ductal Carcinoma	35.9412	55456.2	21800.8	0.541375	1.30433	-0.5518	1.2225
A0BD	Stage IIA	Positive	Positive	Negative	Infiltrating Ductal Carcinoma	33.9642	52497.8	13640.8	0.393875	0.836333	-1.3323	0.649833
A0BF	Stage IIB	Positive	Positive	Negative	Infiltrating Ductal Carcinoma	23.4373	21984.2	8054.11	0.368875	1.74933	-0.5342	0.0976667
A0BG	Stage I	Negative	Negative	Negative	Infiltrating Ductal Carcinoma	10.1176	10519.3	5417.97	0.557	1.28033	-0.2262	0.734833
A0BJ	Stage IIB	Positive	Positive	Negative	Infiltrating Ductal Carcinoma	14.9053	77884.1	24567.4	0.738125	1.44317	-0.7891	0.518333
A0BL	Stage I	Negative	Negative	Negative	Infiltrating Ductal Carcinoma	44.1651	33492.3	25067.4	-0.06375	1.613	-0.3388	1.90683
A0BM	Stage IIB	Positive	Negative	Negative	Infiltrating Ductal Carcinoma	5.44905	26030.5	5838.87	0.14025	1.782	-1.6028	0.507
A0BO	Stage I	Positive	Positive	Negative	Infiltrating Ductal Carcinoma	27.1594	57845.4	11458.8	1.07325	2.24267	-1.4494	1.4135
A0BP	Stage I	Positive	Positive	Negative	Infiltrating Ductal Carcinoma	37.7312	45834.6	10820.4	0.09425	1.68867	-0.9793	2.18383
A0BQ	Stage I	Positive	Positive	Positive	Infiltrating Ductal Carcinoma	14.5852	27819.8	7688.51	0.276	2.14717	-1.1445	1.00717
A0BR	Stage I	Positive	Positive	Negative	Infiltrating Ductal Carcinoma	58.3183	109237	36333.6	0.616375	1.1805	0.2183	1.20083
A0BS	Stage IIIA	Positive	Positive	[Not Available]	Infiltrating Ductal Carcinoma	137.759	73605.7	29895.1	-0.421875	1.20667	-1.4593	-0.524833
A0BT	Stage IIA	Positive	Positive	Negative	Infiltrating Ductal Carcinoma	61.9304	56427.2	23135.3	0.56225	-0.0513333	-1.0268	-1.8655
A0BV	Stage IIB	Positive	Positive	Negative	Infiltrating Ductal Carcinoma	50.6593	74342.4	37109.5	0.58625	0.672833	-0.3491	0.298167
A0BW	Stage I	Negative	Negative	[Not Available]	Infiltrating Ductal Carcinoma	16.3133	12547.8	5058.28	1.49487	0.693	-0.8922	-2.393
A0BZ	Stage IIIA	Positive	Positive	Negative	Infiltrating Ductal Carcinoma	2.40425	6556.88	1703.65	1.04025	1.27433	-1.7915	-0.15
A0C0	Stage IIA	Positive	Positive	Equivocal	Infiltrating Ductal Carcinoma	14.5928	20628.6	12937.5	0.07975	0.7745	-0.8896	0.1745
A0C1	Stage IIIA	Positive	Positive	Negative	Infiltrating Lobular Carcinoma	68.2242	95248.3	42078.9	-0.154625	1.691	-0.148	0.837667
A0C3	Stage I	Positive	Negative	Negative	Mixed Histology (please specify)	35.6399	38344.5	13859.9	0.802625	1.7915	-0.6724	1.52533
A0C7	Stage IIB	Positive	Negative	[Not Available]	Infiltrating Ductal Carcinoma	15.5665	35896.3	12789.8	0.548	1.34	0.1219	1.11617
A0CD	Stage I	Positive	Positive	Equivocal	Infiltrating Ductal Carcinoma	17.4987	21494.8	3741.55	0.378625	1.0595	-0.9534	0.566333
A0CE	Stage IIA	Negative	Negative	Equivocal	Infiltrating Ductal Carcinoma	42.7875	54517.4	19268.7	0.137375	1.21067	0.0137	-0.299833
A0CG	Stage IIA	Positive	Negative	Negative	Mixed Histology (please specify)	35.4545	81846.3	17471.2	0.108125	1.48033	-0.5509	0.783
A0CH	Stage IIA	[Not Evaluated]	[Not Evaluated]	[Not Evaluated]	Infiltrating Ductal Carcinoma	58.3906	53447	13582.6	0.10475	0.801	-0.6686	-0.065
A0CJ	Stage IIA	Positive	Positive	Negative	Infiltrating Ductal Carcinoma	201.15	95208.4	70233	-0.544375	-0.855833	-0.4365	-0.9365
A0CL	Stage IIIA	Positive	Positive	Negative	Infiltrating Ductal Carcinoma	20.2405	19872	14489.2	0.393125	2.44117	-0.4675	1.8365
A0CM	Stage IIA	Negative	Negative	Negative	Infiltrating Ductal Carcinoma	36.1321	48853.3	34437.2	0.61725	0.623833	-0.4426	-0.327167
A0CP	Stage IA	Positive	Positive	[Not Evaluated]	Infiltrating Ductal Carcinoma	22.9608	55619.2	19053.6	-0.26	2.299	-0.7916	2.4135
A0CQ	Stage IA	Positive	Positive	Equivocal	Infiltrating Ductal Carcinoma	62.8064	60594.6	13326.8	-0.19125	0.291	-1.3719	0.3375
A0CS	Stage IV	Positive	Positive	Equivocal	Infiltrating Ductal Carcinoma	36.1755	45625.8	10411.4	-0.058	1.37433	-0.6489	1.4865
A0CT	Stage IIA	Positive	Negative	Equivocal	Infiltrating Ductal Carcinoma	1.60144	9887.84	3948.09	0.72025	0.849	-0.9586	1.08683
A0CU	Stage IIA	Positive	Positive	Equivocal	Infiltrating Ductal Carcinoma	24.3394	18632.9	7530.83	0.63325	1.1875	-0.7222	0.6915
A0CV	Stage IIB	Positive	Positive	Negative	Infiltrating Ductal Carcinoma	20.2765	30803.8	6905.71	0.139	1.65933	-1.0452	1.13133
A0CW	Stage IIB	Positive	Positive	Equivocal	Infiltrating Ductal Carcinoma	39.4975	39656.8	32855	-0.08775	0.322333	-0.5621	-0.0946667
A0CY	Stage IIB	Positive	Positive	Negative	Infiltrating Ductal Carcinoma	106.182	59130.4	28160.2	0.330375	1.00083	-0.9545	-0.334
A0CZ	Stage IIA	Positive	Positive	Negative	Infiltrating Ductal Carcinoma	4.46851	20210.7	5785.1	1.19663	2.15	-1.0335	2.12267
A0D0	Stage IIA	Negative	Negative	Negative	Infiltrating Ductal Carcinoma	37.6268	48487.8	34450.9	0.149375	0.0526667	0.2129	-2.12233
A0D1	Stage IIA	Negative	Negative	Positive	Infiltrating Ductal Carcinoma	144.751	96577	58289.7	-1.41938	-0.207333	-0.2257	0.235667
A0D2	Stage IIA	Negative	Negative	Negative	Infiltrating Ductal Carcinoma	26.077	26203.4	21528.5	-0.295	1.01833	0.45	-0.0263333
A0D3	Stage IA	Positive	Positive	Negative	Infiltrating Ductal Carcinoma	28.307	47436.3	15307.2	-0.656	0.820167	-1.1969	-0.314
A0D4	Stage IIB	Positive	Positive	Negative	Infiltrating Ductal Carcinoma	36.3011	48950	28990.6	0.04675	0.046	-0.5479	1.169
A0D9	Stage IIA	Positive	Negative	Negative	Infiltrating Ductal Carcinoma	50.9451	131924	89821.7	0.281125	1.4075	-0.5138	1.285
A0DA	Stage IIA	Negative	Negative	Negative	Infiltrating Ductal Carcinoma	33.4332	21029.2	9804.22	0.0135	1.3435	-0.2374	-0.310833
A0DB	Stage IIA	Positive	Positive	Negative	Infiltrating Ductal Carcinoma	85.8422	110313	27200.7	-0.06675	1.16817	-1.0968	1.29283
A0DD	Stage IIB	Positive	Positive	Positive	Infiltrating Ductal Carcinoma	64.8199	53434.6	25066.1	-0.78275	0.431667	0.0408	-0.1255
A0DE	Stage IIA	Positive	Positive	Negative	Infiltrating Ductal Carcinoma	93.4156	66437.3	11850.8	-0.034125	1.61117	-1.0198	-0.00316667
A0DG	Stage IIA	Positive	Negative	Negative	Infiltrating Ductal Carcinoma	33.7659	37461.3	17555.9	0.076875	1.48083	-0.6862	0.417667
A0DH	Stage IIB	Positive	Positive	Negative	Infiltrating Ductal Carcinoma	44.4445	106142	40342.9	0.757625	0.466667	-1.4735	0.5515
A0DI	Stage IIB	Positive	Positive	Negative	Infiltrating Ductal Carcinoma	14.3405	28880.2	15650.9	0.223	1.78117	-1.0262	0.265167
A0DK	Stage IIA	Positive	Positive	Negative	Infiltrating Ductal Carcinoma	23.7515	65500	30981.9	0.34325	1.72733	-0.7772	1.01733
A0DL	Stage IIA	Positive	Negative	Negative	Other specify	12.9121	14489.1	6865.88	0.001125	0.462667	-1.4755	0.18
A0DO	Stage I	Positive	Positive	Negative	Infiltrating Ductal Carcinoma	69.7689	75238	12761.7	0.200625	1.08267	-0.3152	-1.42833
A0DP	Stage IIB	Positive	Positive	Negative	Infiltrating Lobular Carcinoma	17.4368	83308.5	13445.2	0.24275	1.42433	-0.8983	0.686167
A0DQ	Stage IIB	Positive	Positive	Negative	Infiltrating Ductal Carcinoma	37.3013	66695.8	18908.4	1.05313	1.87283	-0.5865	2.898
A0DS	Stage IIIA	Positive	Positive	Negative	Infiltrating Ductal Carcinoma	16.6426	80277.2	35456.6	0.75875	1.1595	-1.0407	0.181667
A0DT	Stage IIA	Positive	Positive	Negative	Infiltrating Ductal Carcinoma	53.3794	58114.2	17572.5	0.278	1.50983	-0.2091	-0.2235
A0DX	Stage I	Positive	Positive	Negative	Infiltrating Ductal Carcinoma	11.2881	15326.5	3481.02	0.63125	1.6425	-0.316	1.06517
A0DZ	Stage IIB	Positive	Positive	Positive	Infiltrating Ductal Carcinoma	23.8826	21164.5	10415.3	0.41925	1.824	-0.973	1.48933
A0E0	Stage IIIC	Negative	Negative	Negative	Infiltrating Ductal Carcinoma	40.2426	61399.9	64091	-0.568625	1.20033	-0.1971	-1.8935
A0E1	Stage IIB	Positive	Positive	Equivocal	Infiltrating Ductal Carcinoma	6.42319	29260.4	12418.8	0.004625	0.813333	-0.6851	0.867667
A0E2	Stage IIIA	Positive	Positive	Negative	Infiltrating Ductal Carcinoma	9.67218	28333.3	10031.2	1.902	1.64483	-0.6876	0.107
A0E6	Stage IA	Negative	Negative	Equivocal	Infiltrating Ductal Carcinoma	48.1918	60131.6	60276.6	-0.713875	0.888833	-1.1374	0.972
A0E7	Stage IIB	Positive	Positive	Negative	Infiltrating Ductal Carcinoma	40.2991	57781.4	15936.2	0.236375	0.828667	-0.4689	0.0025
A0EA	Stage IIA	Positive	Positive	Negative	Infiltrating Ductal Carcinoma	21.578	20579.1	5699.28	-0.576	2.18717	-1.0979	1.43583
A0EE	Stage IIB	Negative	Negative	Positive	Infiltrating Ductal Carcinoma	121.033	69930.2	35860.5	-0.583875	-0.547167	-1.1604	-0.9025
A0EI	Stage IIA	Positive	Positive	Negative	Infiltrating Ductal Carcinoma	18.4515	44309.5	12778	0.093125	1.39233	-0.9048	1.256
A0EM	Stage IA	Positive	Positive	[Not Evaluated]	Infiltrating Ductal Carcinoma	57.1095	71261	20292.4	0.734	1.324	-0.9855	0.795333
A0EN	Stage IIA	Positive	Positive	Equivocal	Infiltrating Lobular Carcinoma	21.6361	43712.1	14733.7	0.563	1.92283	-0.6033	0.913667
A0EO	Stage IA	Positive	Positive	Negative	Infiltrating Ductal Carcinoma	14.5233	30163.5	8171.3	0.255375	2.19167	-1.4134	1.86533
A0EQ	Stage IIA	Negative	Negative	Positive	Infiltrating Ductal Carcinoma	127.335	80880	31036.2	-0.422375	1.34933	-0.3749	0.353167
A0ER	Stage IB	Positive	Positive	Equivocal	Infiltrating Ductal Carcinoma	60.0298	73895.3	22474.3	0.184	0.595	-0.8439	-0.377
A0ES	Stage IIA	Positive	Positive	Negative	Infiltrating Lobular Carcinoma	9.95511	26005.6	6419.76	0.596375	2.8845	-0.4848	0.526
A0ET	Stage IIIA	Positive	Positive	Equivocal	Infiltrating Ductal Carcinoma	37.1002	40359.6	11705.7	0.2175	0.7395	-0.3295	-1.01867
A0EU	Stage IA	Positive	Positive	Negative	Infiltrating Ductal Carcinoma	6.94843	52624.9	13984.2	0.84625	1.50033	-0.149	0.669333
A0EV	Stage IA	Positive	Positive	Negative	Infiltrating Ductal Carcinoma	24.9325	40390.6	12503.4	0.927	1.146	-0.7163	0.742167
A0EW	Stage IIIC	Positive	Positive	Negative	Infiltrating Lobular Carcinoma	11.0515	22545.1	8368.06	0.65075	1.95317	-0.0968	0.1995
A0EX	Stage IIB	Positive	Positive	Negative	Infiltrating Lobular Carcinoma	27.5154	40097.1	9742.83	0.09125	1.363	-1.1501	1.49
A0EY	Stage IIB	Positive	Negative	Positive	Infiltrating Ductal Carcinoma	52.352	45015.4	19508.5	-0.421	0.960167	-0.0446	0.162333
A0FD	Stage IIA	Positive	Positive	Positive	Infiltrating Ductal Carcinoma	33.9768	34305.6	13072.7	0.207875	1.83517	-1.1899	1.05267
A0FF	Stage IA	Positive	Positive	Negative	Infiltrating Ductal Carcinoma	34.5716	50631.4	21858.9	0.00325	0.379167	-1.7218	0.0618333
A0FJ	Stage IV	Positive	Negative	Positive	Infiltrating Ductal Carcinoma	120.826	111333	53662.7	0.856	1.20383	0.452	-1.20583
A0FK	Stage IIIB	Positive	Positive	Positive	Infiltrating Ductal Carcinoma	74.7778	62421.5	16060.8	0.3235	0.7775	-0.6459	0.327667
A0FL	Stage IIA	Negative	Negative	Positive	Infiltrating Ductal Carcinoma	209.021	118089	53995.4	0.016125	-0.3535	-1.2005	-0.206167
A0FN	Stage IB	Positive	Positive	Positive	Infiltrating Ductal Carcinoma	23.1032	53771.2	16985.4	-0.248625	2.46017	-1.0276	2.509
A0FS	Stage IB	Positive	Negative	Positive	Infiltrating Ductal Carcinoma	22.0762	28113.8	7498.86	0.48575	1.91633	-0.6181	1.24967
A0FT	Stage IIB	Positive	Positive	Positive	Infiltrating Ductal Carcinoma	122.656	71307.7	37599.9	-0.542625	0.883167	-1.9211	1.43017
A0FV	Stage IIA	Negative	Negative	Positive	Infiltrating Ductal Carcinoma	48.6075	41906.5	17906.3	0.020125	2.26367	-0.8037	1.36633
A0FW	Stage IIIA	Positive	Indeterminate	Negative	Infiltrating Ductal Carcinoma	71.4083	81821.2	35073.6	0.31025	1.34	-0.8265	-0.2285
A0FX	Stage IIA	Negative	Negative	Positive	Infiltrating Ductal Carcinoma	8.59331	14552.8	5452.45	0.003375	1.0655	-0.3326	0.0553333
A0FY	Stage IB	Positive	Positive	Negative	Infiltrating Ductal Carcinoma	43.4173	30622.6	12383.4	0.277625	0.701	-0.5966	0.370333
A0FZ	Stage IIIA	Positive	Negative	Positive	Infiltrating Ductal Carcinoma	97.1744	85148.3	32864.6	2.10738	0.781167	-0.5698	0.1215
A0G0	Stage IIA	Negative	Negative	Negative	Infiltrating Ductal Carcinoma	39.8319	27298.9	27649.1	0.11825	0.422333	-0.1097	-0.823667
A0GY	Stage IIA	Positive	Positive	Negative	Infiltrating Ductal Carcinoma	17.6826	45664.9	36574.2	0.276625	1.1145	-0.7549	-0.160833
A0GZ	Stage IIA	Positive	Positive	Equivocal	Infiltrating Ductal Carcinoma	20.4349	59690.9	21602.8	-0.00275	1.021	-0.7714	1.54683
A0H0	Stage IA	Positive	Positive	Negative	Infiltrating Ductal Carcinoma	2.34668	9279.93	3036.01	0.184625	-0.698333	-1.4873	-0.633
A0H3	Stage I	Positive	Positive	[Not Available]	Infiltrating Ductal Carcinoma	21.7796	25184.9	7822.72	-0.476125	1.03067	-1.4168	0.198667
A0H5	Stage I	Positive	Positive	[Not Available]	Infiltrating Ductal Carcinoma	18.8858	25948.8	9467.9	0.44675	2.3955	-0.3515	1.42283
A0H6	Stage I	Positive	Positive	Negative	Infiltrating Ductal Carcinoma	17.0908	48674	16068.9	0.257	1.2645	-0.4973	0.222
A0H7	Stage IIIA	Positive	Positive	Negative	Infiltrating Ductal Carcinoma	13.5031	38619.5	18410.4	1.34137	1.375	-0.982	0.240833
A0H9	Stage IIA	Positive	Positive	Equivocal	Infiltrating Ductal Carcinoma	19.1663	48064.9	24575.5	0.739625	0.550333	-0.7483	0.4615
A0HA	Stage I	Positive	Positive	[Not Available]	Infiltrating Ductal Carcinoma	66.4194	60935.3	28040.2	0.18475	1.45267	-0.5137	0.177667
A0HB	Stage IA	Positive	Positive	Equivocal	Infiltrating Ductal Carcinoma	11.9009	56944.7	37961.4	0.102125	0.8355	-1.5825	-0.14
A0HF	Stage IA	Positive	Positive	Negative	Infiltrating Ductal Carcinoma	23.9831	56259.7	14142.4	0.47425	1.34167	-0.9101	1.18967
A0HI	Stage IA	Positive	Positive	Negative	Infiltrating Ductal Carcinoma	18.7873	33699.4	10305.6	0.7705	0.669	-0.5521	0.416167
A0HK	Stage IIB	Positive	Negative	Negative	Infiltrating Ductal Carcinoma	33.4153	59008.6	13932.5	0.41125	0.815833	-1.0113	-0.0301667
A0HO	Stage IIA	Positive	Positive	Negative	Infiltrating Ductal Carcinoma	43.5332	46535	13988.9	0.43675	-0.132	-0.911	-0.658
A0HP	Stage IIIA	Positive	Negative	Negative	Infiltrating Lobular Carcinoma	22.2518	49336.8	10089.9	0.662	1.43433	-0.644	0.4575
A0HQ	Stage IIA	Positive	Positive	Negative	Infiltrating Ductal Carcinoma	13.1884	46685	15426.4	-0.328	1.37467	-0.5542	-0.0361667
A0HU	Stage IA	Positive	Positive	Negative	Infiltrating Ductal Carcinoma	56.532	58157.1	47198.6	-0.112125	-0.104167	-0.6177	-1.15017
A0HW	Stage IA	Positive	Negative	Equivocal	Infiltrating Ductal Carcinoma	10.2606	17533	4638.72	0.45825	0.413667	-1.2761	-1.855
A0HX	Stage IIB	Positive	Positive	Negative	Infiltrating Ductal Carcinoma	3.98078	17994	4457.59	0.1085	1.10417	-1.704	1.28783
A0HY	Stage I	Positive	Negative	Positive	Infiltrating Ductal Carcinoma	33.4124	75992	29975.4	1.01963	0.402167	-1.4237	-0.447
A0I2	Stage IA	[Not Evaluated]	[Not Evaluated]	[Not Evaluated]	Infiltrating Ductal Carcinoma	93.0843	63296.6	15333.2	-0.77825	0.553833	-1.1349	-2.29083
A0I5	Stage IIB	Positive	Positive	[Not Evaluated]	Infiltrating Ductal Carcinoma	63.1788	80507.3	28873.1	-1.13125	1.60167	-1.6682	0.441
A0I6	Stage IIA	Negative	Negative	[Not Evaluated]	Infiltrating Ductal Carcinoma	35.9295	27308	8141.78	-0.015625	0.348167	-0.4634	-0.352667
A0I8	Stage X	[Not Evaluated]	[Not Evaluated]	[Not Evaluated]	Infiltrating Ductal Carcinoma	60.9409	62874	33540.2	0.665	0.383667	-0.186	0.361667
A0I9	Stage IV	Indeterminate	Positive	[Not Evaluated]	Infiltrating Ductal Carcinoma	23.0628	27812.1	18332.1	0.373875	1.10767	0.6383	-1.05483
A0IA	Stage IIA	Positive	Positive	[Not Evaluated]	Other specify	100.937	96034.5	22276.3	0.308375	0.553167	-1.662	-1.04883
A0IB	Stage IV	Positive	Positive	[Not Evaluated]	Infiltrating Ductal Carcinoma	78.9193	60410	18587.2	-0.224875	0.3475	-0.632	-0.0551667
A0IC	Stage X	Positive	Positive	[Not Evaluated]	Other specify	17.8407	21381.2	7119.01	0.06325	0.256	-0.186	-2.832
A0IE	Stage XTis	Negative	Negative	[Not Evaluated]	Mixed Histology (please specify)	89.7268	64869.5	29652.2	-0.488375	0.223	-1.1932	0.437
A0IG	Stage IIB	Positive	Positive	[Not Evaluated]	Infiltrating Ductal Carcinoma	71.0565	69765	31081.8	0.140125	0.892833	-0.8086	-0.444833
A0IH	Stage IIIA	Positive	Positive	[Not Evaluated]	Infiltrating Lobular Carcinoma	34.2027	67398.4	16633.9	-0.219375	2.319	-0.4288	1.636
A0IJ	Stage IIB	Positive	Positive	[Not Evaluated]	Infiltrating Ductal Carcinoma	77.777	69738.4	48949.3	0.122125	0.670667	-1.065	-1.0065
A0IK	Stage IIIB	Negative	Negative	[Not Evaluated]	Infiltrating Ductal Carcinoma	13.4589	26010.6	8905.6	0.51275	0.6705	-0.8814	-0.917
A0IM	Stage IIB	Positive	Positive	[Not Evaluated]	Other specify	118.271	113134	35745.2	0.23825	1.25	-0.3433	-0.118
A0IN	Stage X	Positive	Negative	[Not Evaluated]	Other specify	121.175	116925	83147.1	0.2605	0.645667	-1.0428	0.6915
A0IO	Stage IIA	Positive	Indeterminate	[Not Evaluated]	Infiltrating Ductal Carcinoma	42.7398	48113.5	12381.8	0.521625	0.8815	0.0257	-0.826667
A0IP	Stage IA	Positive	Positive	[Not Evaluated]	Infiltrating Lobular Carcinoma	28.4938	39820.1	10521.6	-0.026875	1.27383	-0.7865	-0.0343333
A0IQ	Stage IIIA	Negative	Negative	[Not Evaluated]	Infiltrating Ductal Carcinoma	42.1466	35179.2	20929.3	-0.85625	0.3255	-0.1487	-1.16283
A0J2	Stage IA	Negative	Negative	Equivocal	Infiltrating Ductal Carcinoma	100.822	97568.7	17182.1	0.25575	-0.105	-0.3099	-0.753167
A0J3	Stage IIB	Positive	Positive	Equivocal	Other specify	114.486	171931	71709.2	0.616875	0.0971667	-0.0889	-1.008
A0J4	Stage IA	Negative	Negative	Negative	Infiltrating Ductal Carcinoma	20.4855	15233.8	7819.27	-0.130125	1.28117	-0.6183	-0.877667
A0J5	Stage IV	Positive	Negative	Equivocal	Other specify	7.90086	12939.2	4403.63	0.340375	1.96417	-1.0046	0.899
A0J6	Stage IIA	Negative	Negative	Negative	Infiltrating Ductal Carcinoma	65.6289	39609.6	23247.8	-0.04025	0.506333	-1.6105	-2.04183
A0J7	Stage IIB	Positive	Positive	Negative	Other specify	60.2998	63890.6	35600.4	-0.294125	0.896667	-1.2011	-0.844833
A0J8	Stage IIA	Positive	Positive	Negative	Infiltrating Lobular Carcinoma	47.3461	85761	19151.3	0.18225	0.915	-1.3078	-0.209333
A0J9	Stage IIIC	Positive	Positive	[Not Evaluated]	Infiltrating Lobular Carcinoma	20.151	27762.7	6816.09	-0.992375	1.489	-1.6592	0.297
A0JA	Stage IIIC	Positive	Positive	Negative	Infiltrating Ductal Carcinoma	28.3374	85717.7	34590.1	0.786875	1.12817	-0.6853	-0.315
A0JB	Stage IIIA	Positive	Positive	Negative	Infiltrating Ductal Carcinoma	43.6809	93387.8	38431.8	-0.83975	0.756	-2.115	0.1625
A0JC	Stage IIA	Positive	Positive	Negative	Infiltrating Ductal Carcinoma	10.3624	20921.7	4765.22	-0.31025	3.06783	-0.7602	1.70967
A0JD	Stage IIIA	Positive	Positive	Negative	Infiltrating Ductal Carcinoma	18.1322	25071.9	20628.8	0.261875	0.7205	-0.7395	-0.356833
A0JE	Stage IIIA	Negative	Negative	Positive	Infiltrating Ductal Carcinoma	8.29669	32708.8	9867.32	0.506125	0.701833	-0.654	-0.649167
A0JF	Stage IIA	Positive	Positive	Negative	Infiltrating Ductal Carcinoma	5.69335	49457.7	13228	0.652125	1.80817	-0.6416	1.37317
A0JG	Stage IIIA	Positive	Positive	Negative	Other specify	35.617	59566.2	23349.2	0.672125	1.116	-1.101	1.06433
A0JI	Stage IIA	Positive	Negative	Negative	Infiltrating Ductal Carcinoma	5.88705	74604.8	25038.8	0.23275	0.689167	-0.3949	-0.760333
A0JJ	Stage IIB	Positive	Positive	Negative	Infiltrating Lobular Carcinoma	6.36876	33221.6	6572.56	0.588875	1.50317	-1.0303	0.3785
A0JL	Stage IIIA	Negative	Negative	Negative	Infiltrating Ductal Carcinoma	35.2186	61662.5	30243.1	-1.21637	0.387333	-1.2858	-1.388
A0JM	Stage IIB	Positive	Positive	Positive	Infiltrating Ductal Carcinoma	35.4996	95660.1	51022.1	0.412	1.62983	-1.0676	1.614
A0RE	Stage X	Negative	Negative	[Not Evaluated]	Infiltrating Ductal Carcinoma	23.8421	55437.9	36291	-0.375875	0.716833	-0.8351	-0.383167
A0RG	Stage IIB	Negative	Negative	[Not Evaluated]	Infiltrating Ductal Carcinoma	11.5316	69214.9	36857.1	0.308875	0.843833	-1.0992	0.767
A0RH	Stage IIA	Positive	Positive	[Not Evaluated]	Infiltrating Ductal Carcinoma	28.4397	38128.5	14444.1	0.29975	0.5055	-1.0919	0.0886667
A0RI	Stage IIIB	Positive	Positive	[Not Evaluated]	Infiltrating Ductal Carcinoma	21.1422	40836.4	16317.3	0.2645	0.876833	-0.316	0.287833
A0RL	Stage IIA	Positive	Positive	[Not Evaluated]	Infiltrating Ductal Carcinoma	108.694	135900	49672.2	0.276875	-0.319833	0.3146	-1.9525
A0RM	Stage X	Positive	Positive	[Not Evaluated]	Infiltrating Ductal Carcinoma	9.59145	22247.6	6045.12	0.404625	0.618167	-0.6031	1.0385
A0RN	Stage IA	Negative	Negative	[Not Evaluated]	Infiltrating Ductal Carcinoma	63.9863	135708	47220.1	0.3005	1.75767	-0.4653	1.27283
A0RO	Stage IIIB	Positive	Positive	[Not Evaluated]	Infiltrating Ductal Carcinoma	28.5836	57595.4	15622.6	1.04913	1.6025	-1.229	-0.370167
A0RP	Stage IIIB	Positive	Positive	[Not Evaluated]	Mixed Histology (please specify)	27.3836	34729.6	8949.33	0.111	1.28683	-0.372	0.2945
A0RS	Stage IIA	Negative	Negative	[Not Evaluated]	Infiltrating Ductal Carcinoma	35.5148	56489	29440.8	0.27	0.457333	-0.3492	-0.091
A0RT	Stage IIIA	Negative	Negative	[Not Evaluated]	Infiltrating Ductal Carcinoma	8.19937	10895.5	7831.89	0.821875	2.11817	-0.0998	0.0351667
A0RU	Stage IA	Negative	Negative	[Not Evaluated]	Other specify	13.5787	14090.6	5075.41	-0.31625	1.33933	-0.7819	0.433667
A0RV	Stage IIIA	Positive	Positive	[Not Evaluated]	Mixed Histology (please specify)	28.6998	30166	8135.12	0.081375	0.965833	-0.6286	0.599833
A0RX	Stage IIA	Negative	Negative	Negative	Infiltrating Ductal Carcinoma	10.28	12177.7	7256.44	-0.13125	1.46417	-1.0439	0.682167
A0SD	Stage IIA	Positive	Positive	Negative	Infiltrating Ductal Carcinoma	21.6725	39395.4	16637.9	0.10025	1.35233	-0.887	1.12433
A0SE	Stage I	Positive	Positive	Negative	Mixed Histology (please specify)	31.7867	87954.3	26859.8	0.444125	1.5525	-0.8154	1.22067
A0SH	Stage IIA	Negative	Positive	Equivocal	Infiltrating Ductal Carcinoma	12.6439	25832.9	10521.1	1.004	1.51633	-0.6158	1.53017
A0SJ	Stage IIIA	Positive	Positive	Equivocal	Infiltrating Ductal Carcinoma	37.5482	45689	19190.4	3.242	1.9115	0.0834	0.458
A0SK	Stage IIA	Negative	Negative	Negative	Other specify	122.284	116605	73871.4	0.054125	-0.558833	1.9726	-1.62067
A0SM	Stage IIA	Positive	Negative	Positive	Infiltrating Ductal Carcinoma	35.0468	37685.4	12609.4	0.799125	1.60583	-0.4781	0.528667
A0SO	Stage IIB	Negative	Negative	Equivocal	Infiltrating Ductal Carcinoma	70.0095	70915.3	59200.6	-0.7405	-1.01917	0.2841	-1.36183
A0SP	Stage IIA	Negative	Negative	Negative	Infiltrating Ductal Carcinoma	39.8486	56220.1	36684.7	-0.08575	0.268167	0.3947	-0.549667
A0ST	Stage IIA	Negative	Negative	[Not Evaluated]	Infiltrating Ductal Carcinoma	23.8307	22110.1	10286.9	0.24025	1.9325	-0.0937	0.677167
A0SU	Stage IIA	Positive	Positive	Negative	Infiltrating Ductal Carcinoma	15.8629	20378.2	6337.22	0.48925	1.25917	-0.5414	1.02417
A0SV	Stage IV	Positive	Positive	Equivocal	Infiltrating Ductal Carcinoma	13.7724	20867.6	12016.2	0.421125	0.8475	-1.0671	0.0181667
A0SW	Stage IV	Positive	Negative	[Not Evaluated]	Infiltrating Ductal Carcinoma	90.9243	93884.6	28901	1.0685	0.863167	-0.5684	-0.387
A0SX	Stage IA	Negative	Negative	Negative	Infiltrating Ductal Carcinoma	30.2569	37296.3	17684.1	0.606375	1.68967	0.1564	0.00883333
A0SY	Stage IIIA	Positive	Positive	[Not Evaluated]	Infiltrating Lobular Carcinoma	48.0026	105145	23312.2	1.00513	1.96567	-0.3729	0.475667
A0T0	Stage IIB	Negative	Negative	Negative	Infiltrating Ductal Carcinoma	62.0132	66288.5	46804.8	-0.621125	0.817333	-0.4371	0.111667
A0T1	Stage IIIC	Negative	Negative	Positive	Infiltrating Ductal Carcinoma	20.2586	42389.9	21007.6	-0.042	1.36233	-1.0229	0.938167
A0T2	Stage IV	Negative	Negative	Negative	Infiltrating Ductal Carcinoma	92.6065	79160.8	52299.2	-0.47225	0.570333	-1.2421	-0.0521667
A0T3	Stage IB	Positive	Positive	Equivocal	Infiltrating Ductal Carcinoma	93.7714	71537.7	27109.8	-0.247125	0.99	-0.6371	-1.92967
A0T4	Stage IIA	Positive	Positive	Equivocal	Infiltrating Lobular Carcinoma	23.7569	66808	22024.4	1.03175	1.63417	-0.7186	1.841
A0T5	Stage IIA	Positive	Positive	Negative	Infiltrating Ductal Carcinoma	28.0744	32214.4	8502.91	-0.006625	0.862	-0.7833	-0.340333
A0T6	Stage IIB	Positive	Positive	Negative	Infiltrating Lobular Carcinoma	7.22733	51411.6	14868.6	0.908	1.85583	-0.6108	0.632
A0T7	Stage IIA	Positive	Positive	Negative	Infiltrating Ductal Carcinoma	8.5464	14061.9	9063.96	0.83775	1.90383	-0.6986	0.358167
A0TP	Stage IIA	Positive	Negative	Negative	Infiltrating Ductal Carcinoma	80.5213	83095.9	21135.6	1.39112	0.418333	0.1326	-1.284
A0TQ	Stage IIIA	Positive	Negative	Equivocal	Infiltrating Ductal Carcinoma	10.7331	11952	4569.48	0.652375	1.07883	-0.9563	0.00983333
A0TR	Stage IIB	Positive	Positive	Equivocal	Infiltrating Ductal Carcinoma	89.0572	112244	25758.2	0.871375	0.171	-0.5666	-2.11917
A0TS	Stage IIB	Negative	Negative	Negative	Infiltrating Ductal Carcinoma	7.77884	13596.2	11215.9	-0.127375	1.69767	-0.2384	-1.2425
A0TT	Stage IIIA	Positive	Negative	Negative	Infiltrating Ductal Carcinoma	24.2925	32980.1	25965.8	0.387875	1.34083	0.0511	0.698833
A0TV	Stage IIA	Positive	Positive	Equivocal	Infiltrating Ductal Carcinoma	8.55451	11194.8	3140.12	0.327875	0.3385	-0.0824	-0.3885
A0TX	Stage IIA	Positive	Positive	Positive	Infiltrating Ductal Carcinoma	85.633	95417.4	21958.9	1.3545	1.22767	0.361	-0.00233333
A0TY	Stage IIA	Positive	Negative	Negative	Infiltrating Ductal Carcinoma	15.5458	22537.1	9940.03	0.847125	0.295167	-0.3734	0.781667
A0TZ	Stage IIIA	Positive	Positive	Equivocal	Infiltrating Ductal Carcinoma	70.2828	108625	38396.6	1.08613	0.890667	-0.2739	0.291333
A0U2	Stage IIIA	Positive	Positive	Negative	Infiltrating Ductal Carcinoma	64.3088	103652	39354.7	0.78475	0.333833	-0.0189	-0.671333
A0U3	Stage IIB	Positive	Positive	Negative	Infiltrating Ductal Carcinoma	60.2084	104829	25214.3	0.726	0.860667	-0.3479	-0.997
A0U4	Stage IIA	Negative	Negative	Negative	Infiltrating Ductal Carcinoma	91.1136	86331	33677.6	-0.229375	1.32017	-0.8973	-0.1025
A0W3	Stage IIA	Positive	Positive	Equivocal	Infiltrating Ductal Carcinoma	88.985	135438	36272.4	-0.184875	0.0253333	-0.464	-0.494333
A0W4	Stage IIA	Positive	Positive	Negative	Infiltrating Ductal Carcinoma	41.0016	75772.8	16772.8	0.046875	1.715	-0.5128	0.523333
A0W5	Stage IIA	Positive	Positive	Equivocal	Infiltrating Ductal Carcinoma	16.9256	41493.3	12548.9	0.366	2.13267	-0.1718	1.51917
A0W7	Stage I	Positive	Positive	Negative	Infiltrating Ductal Carcinoma	9.55039	21019.2	6522.92	-0.16475	1.5865	-0.9765	1.56733
A0WA	Stage I	Negative	Negative	Negative	[Not Available]	45.7995	71080.9	28535.7	0.427	0.322333	-0.444	-0.147167
A0WS	Stage X	Positive	Positive	[Not Evaluated]	Infiltrating Ductal Carcinoma	27.4878	36347.7	11230.6	-0.233875	1.281	-1.1591	0.181167
A0WT	Stage IIB	Positive	Positive	[Not Evaluated]	Infiltrating Ductal Carcinoma	51.298	90815.9	21190.2	0.2075	1.23917	-0.298	-0.185333
A0WV	Stage IIB	Positive	Positive	[Not Evaluated]	Infiltrating Ductal Carcinoma	45.4857	46650.4	9340.81	0.29475	0.531667	-0.6049	-0.8435
A0WW	Stage X	Positive	Positive	[Not Evaluated]	Infiltrating Ductal Carcinoma	29.2095	52091.5	21308.6	0.37575	0.705167	-0.6832	-0.0608333
A0WX	Stage IIIA	Negative	Negative	[Not Evaluated]	Other specify	36.543	60355.6	28192.9	-0.919625	1.97583	-0.3664	1.41333
A0WY	Stage IIIA	Positive	Negative	[Not Evaluated]	Infiltrating Ductal Carcinoma	39.2949	41344	15763.7	-0.18325	1.6525	-1.1952	0.8385
A0WZ	Stage IIB	Positive	Positive	[Not Evaluated]	Infiltrating Ductal Carcinoma	90.223	137431	29697.6	-0.700875	-0.102667	-1.314	0.380167
A0X0	Stage IA	Positive	Positive	[Not Evaluated]	Other specify	36.4874	45617.8	12911.2	-0.559375	0.504167	-1.1549	-0.395833
A0X4	Stage IIB	Positive	Positive	[Not Evaluated]	Infiltrating Ductal Carcinoma	135.994	115201	40429.6	0.088	-0.622	-0.4027	-1.48133
A0X5	Stage IIB	Positive	Positive	[Not Evaluated]	Infiltrating Ductal Carcinoma	90.1077	144596	41744.4	0.246375	-1.1935	-0.1257	-1.436
A0X7	Stage X	Positive	Positive	[Not Evaluated]	Mixed Histology (please specify)	11.359	9121.31	4344.83	-0.04075	1.74283	-0.9224	1.7395
A0XL	Stage IIA	Positive	Positive	Negative	Infiltrating Ductal Carcinoma	39.0612	71725.8	25975.4	-0.077375	1.72733	-0.4914	2.0245
A0XN	Stage IIIA	Negative	Positive	Negative	Infiltrating Ductal Carcinoma	39.0003	25709.1	11092.5	0.356875	2.02683	-0.7418	1.42267
A0XO	Stage IIIA	Positive	Negative	Negative	Infiltrating Ductal Carcinoma	37.4066	60460.4	20711.2	0.634375	0.795333	-0.5131	0.0991667
A0XP	Stage IIIA	Positive	Positive	Positive	Infiltrating Ductal Carcinoma	29.1782	43411.2	7124.24	-0.282875	0.7015	-1.1683	0.851667
A0XR	Stage IIIA	Positive	Negative	Negative	Infiltrating Ductal Carcinoma	78.9212	89095.5	19268.9	-0.18825	0.022	-0.866	-0.893
A0XS	Stage IIIA	Negative	Positive	Negative	Infiltrating Ductal Carcinoma	29.6988	50849.7	11913.5	-0.267625	1.88383	-1.0844	0.596
A0XT	Stage IIIA	Positive	Negative	Negative	Infiltrating Ductal Carcinoma	81.0811	159074	28758.2	0.441	1.3575	-0.4953	0.591833
A0XU	Stage IIA	Negative	Negative	Negative	Infiltrating Ductal Carcinoma	30.6612	45609.5	13103.2	-0.028875	-0.528167	0.2356	-0.980333
A0XV	Stage IIIA	Positive	Positive	Positive	Infiltrating Ductal Carcinoma	27.5077	47151.7	10952.9	-0.085625	1.377	-0.5614	0.0501667
A0XW	Stage IIIA	Positive	Positive	Positive	Infiltrating Ductal Carcinoma	23.0961	41734.7	6300.22	-0.016625	1.39317	-0.9604	0.390833
A0YC	Stage IIB	Positive	Positive	[Not Evaluated]	Infiltrating Ductal Carcinoma	42.8687	100471	17772.6	0.510625	0.882333	-0.0937	0.367667
A0YD	Stage IIB	Positive	Positive	[Not Evaluated]	Infiltrating Lobular Carcinoma	25.4049	69388	16975	-0.123375	1.63083	-0.9504	1.29333
A0YF	Stage IA	Positive	Negative	Negative	Infiltrating Ductal Carcinoma	52.0972	62841	23095.5	0.077875	0.784167	-0.501	-0.584
A0YG	Stage IIIC	Positive	Positive	Positive	Infiltrating Ductal Carcinoma	63.9677	123429	32676.1	0.339875	-0.0325	-0.428	-0.377
A0YH	Stage IIIA	Positive	Positive	Negative	Infiltrating Ductal Carcinoma	7.29161	18782.4	6995.89	0.77175	1.40483	-0.679	0.637833
A0YI	Stage IA	Positive	Positive	Negative	Infiltrating Ductal Carcinoma	31.7398	28256.1	8077.78	0.468625	1.06267	-0.5526	1.3585
A0YK	Stage IIA	Positive	Negative	Negative	Infiltrating Lobular Carcinoma	31.0593	56152.3	9588.11	0.4065	2.43867	-0.5309	0.6295
A0YL	Stage IIIA	Positive	Positive	Negative	Infiltrating Lobular Carcinoma	35.814	76881.9	16330	0.29575	2.01533	-0.3473	0.506333
A0YM	Stage IIA	Negative	Negative	[Not Evaluated]	Infiltrating Ductal Carcinoma	213.307	298429	144936	-0.301875	0.104833	-0.3914	-1.52717
A0YT	Stage IIIB	Positive	Negative	[Not Evaluated]	Infiltrating Ductal Carcinoma	38.4042	57166.2	24716.6	0.232	0.793667	-1.1554	-0.297833
A105	Stage IIA	Positive	Positive	Equivocal	Infiltrating Ductal Carcinoma	92.5397	78431.2	32416	-0.169625	0.121333	0.0062	0.341
A106	Stage IB	Positive	Positive	Equivocal	Infiltrating Ductal Carcinoma	62.6557	65252.5	23999.4	1.35238	0.350333	-1.117	0.15
A107	Stage IIIA	Positive	Negative	Equivocal	Infiltrating Lobular Carcinoma	50.95	46083.5	12530.5	0.269125	0.239333	-1.0517	1.06517
A108	Stage IIIA	Positive	Positive	Negative	Infiltrating Ductal Carcinoma	0.999647	5918.41	2355.17	0.788125	2.13067	-0.9032	1.68367
A109	Stage IIA	Positive	Negative	Equivocal	Infiltrating Ductal Carcinoma	53.6353	47969.1	23579.4	0.515	0.579167	-1.1789	0.786167
A10A	Stage IIB	Positive	Positive	Positive	Infiltrating Ductal Carcinoma	47.0224	67642.9	32907.7	-0.17	0.6685	-0.3223	0.236667
A10B	Stage IIB	Positive	Positive	Equivocal	Infiltrating Ductal Carcinoma	71.3861	66379.8	13612.7	0.6805	0.657333	-0.9451	0.623333
A10C	Stage IIB	Positive	Positive	Negative	Infiltrating Ductal Carcinoma	73.2445	70763.6	26140.9	0.88475	-0.0388333	-0.743	0.921167
A10E	Stage IIA	Positive	Positive	Equivocal	Infiltrating Ductal Carcinoma	33.977	26775	8116.47	0.110625	0.709	-0.6286	0.668167
A10F	Stage IIA	Positive	Positive	Equivocal	Infiltrating Lobular Carcinoma	24.0466	48203.2	20263.9	0.552625	1.27733	-1.2029	1.24167
A124	Stage IIA	Negative	Negative	Negative	Other specify	36.5345	29168.1	14245.3	0.178375	0.136333	0.7157	-0.970333
A125	Stage IIA	Positive	Positive	Negative	Other specify	109.841	108578	18938.2	-0.808625	-0.903667	-1.0567	-1.2115
A126	Stage IIA	Positive	Positive	Negative	Infiltrating Ductal Carcinoma	28.3235	26139.1	8356.29	-0.465625	1.11217	-1.6671	1.78967
A128	Stage IIA	Negative	Negative	Negative	Infiltrating Ductal Carcinoma	17.5885	22309.3	6489.21	0.053625	1.51367	-0.7842	-0.0241667
A129	Stage IIB	Negative	Negative	Negative	Infiltrating Ductal Carcinoma	14.7805	10312.7	4964.6	-0.078125	0.509667	-0.4009	-0.0196667
A12A	Stage IIA	Positive	Positive	Negative	Infiltrating Ductal Carcinoma	38.3587	38260.2	10253.6	0.170375	1.375	-0.5952	-0.785167
A12B	Stage IIA	Positive	Positive	Negative	Infiltrating Ductal Carcinoma	69.8611	58891.4	8807.16	0.3495	-0.495833	-0.2104	-0.339167
A12C	Stage IIB	Positive	Positive	Positive	Infiltrating Ductal Carcinoma	12.0204	12134	4219.16	0.40525	1.249	-1.1426	1.47983
A12D	Stage IIA	Negative	Negative	Positive	Infiltrating Ductal Carcinoma	27.1688	23757.6	15057.6	0.51975	1.3475	0.2589	-0.424
A12E	Stage IIB	Positive	Positive	Negative	Infiltrating Lobular Carcinoma	35.817	103673	30610.8	0.78175	1.30317	-0.3481	0.306
A12F	Stage IIA	Negative	Negative	Negative	Infiltrating Ductal Carcinoma	91.5124	64291.1	53946.8	-0.1075	0.6015	0.0028	0.599667
A12G	Stage IIA	Positive	Positive	Positive	Other specify	40.3386	45220.6	13789.1	1.32963	0.947	-0.9035	0.107333
A12H	Stage IIA	Positive	Positive	Negative	Mixed Histology (please specify)	31.5447	35484.1	10698.5	0.17475	0.543167	-0.4524	0.0835
A12K	Stage IIB	[Not Evaluated]	[Not Evaluated]	[Not Evaluated]	Infiltrating Ductal Carcinoma	37.5504	39987.4	12448.5	-0.388625	0.663	-0.9486	-0.2855
A12L	Stage IIA	Negative	Negative	Equivocal	Infiltrating Ductal Carcinoma	43.0979	49347.8	42678	0.494375	0.515667	-0.2269	-0.8585
A12M	Stage IIA	Positive	Negative	Negative	Infiltrating Ductal Carcinoma	25.871	27691.6	8247.44	0.924625	0.392333	-1.3006	0.499333
A12N	Stage IIA	Positive	Positive	Negative	Infiltrating Ductal Carcinoma	25.9092	50289.6	15117.3	-0.613875	0.7865	-1.1961	0.354333
A12O	Stage IIA	Positive	Positive	Negative	Infiltrating Ductal Carcinoma	14.7748	16119.4	6161.98	0.837625	0.9545	-1.736	-0.7575
A12P	Stage IIB	Negative	Negative	Positive	Infiltrating Ductal Carcinoma	13.5531	22914.7	18593.4	0.32275	1.29767	-0.5047	-1.506
A12Q	Stage IIIA	Negative	Negative	Positive	Infiltrating Ductal Carcinoma	57.6421	73779.7	16912.3	0.645125	0.392	0.0835	1.52817
A12T	Stage IIA	Positive	Positive	Positive	Infiltrating Ductal Carcinoma	13.4303	25374	16190.2	0.746875	1.21117	-0.3104	1.48967
A12U	Stage IIB	Positive	Positive	Negative	Infiltrating Ductal Carcinoma	39.2069	57286.7	25296	0.489	-0.571833	-0.7411	-0.602167
A12V	Stage IIA	Negative	Negative	Negative	Infiltrating Ductal Carcinoma	53.5559	36378.8	22572.6	-0.600125	1.95667	-0.719	-0.240667
A12W	Stage IIIB	Positive	Positive	Negative	Infiltrating Ductal Carcinoma	5.43889	9052.36	5415.1	-0.159875	1.4295	-1.7973	0.703
A12X	Stage IIB	Positive	Positive	Negative	Mucinous Carcinoma	77.5221	74043	17208.6	-0.248	0.4745	-2.083	-0.517
A12Y	Stage IIB	[Not Evaluated]	[Not Evaluated]	[Not Evaluated]	Infiltrating Ductal Carcinoma	52.1268	71936.3	29844.3	0.26325	0.274333	-0.347	-0.207167
A12Z	Stage IIB	Negative	Negative	Positive	Infiltrating Ductal Carcinoma	24.9851	26523.3	12600.8	-0.537125	0.444333	-0.8067	-1.309
A130	Stage IIIA	Positive	Positive	Equivocal	Infiltrating Ductal Carcinoma	65.4703	60558.9	40356.8	0.198	0.559167	-0.98	-0.727333
A131	Stage IIIA	Negative	Negative	Negative	Infiltrating Ductal Carcinoma	60.0337	63023.8	43539.6	-0.66525	1.45083	-1.2746	1.07717
A132	Stage IIB	Positive	Positive	[Not Evaluated]	Infiltrating Ductal Carcinoma	49.559	61100.2	23959.3	0.34375	1.69983	-0.5136	1.75983
A133	Stage IIIA	Positive	Positive	[Not Evaluated]	Other specify	44.1473	35324.7	10356.3	0.166125	-0.1415	-0.5081	-0.945833
A134	Stage IIA	Negative	Negative	Equivocal	Infiltrating Ductal Carcinoma	55.8975	51306	37187.2	0.502125	1.45383	-0.8047	0.180333
A135	Stage IIB	Negative	Negative	Positive	Infiltrating Ductal Carcinoma	22.5039	22090.3	19257.9	0.2205	1.23967	-0.3592	0.933167
A137	Stage IIB	Negative	Negative	Positive	Infiltrating Ductal Carcinoma	21.3588	21783.3	11752.6	-0.501625	1.3465	0.0574	1.06817
A138	Stage IIIA	Positive	Negative	Equivocal	Infiltrating Ductal Carcinoma	30.5174	57527.6	28950.2	-0.371	1.17533	-1.3423	1.314
A13D	Stage IIA	Negative	Positive	Equivocal	Infiltrating Ductal Carcinoma	68.2468	72760.1	37690.3	-0.1655	0.956	-1.4076	-0.218667
A13E	Stage IIB	Positive	Negative	Equivocal	Infiltrating Ductal Carcinoma	98.4511	69171.4	36562.6	-0.2515	-0.677333	0.1363	-2.17767
A13F	Stage IIIA	Positive	Positive	Equivocal	Infiltrating Ductal Carcinoma	31.3763	27539.3	8854.32	0.544375	-0.3095	-1.1984	-0.064
A13Y	Stage IA	Positive	Positive	Negative	Infiltrating Ductal Carcinoma	71.5066	52125.2	29619.1	-1.38312	-0.210167	0.1486	-0.907667
A13Z	Stage X	Negative	Negative	Negative	Infiltrating Ductal Carcinoma	53.3376	46091	33792.3	0.765375	0.9705	1.1351	-1.41683
A140	Stage IIB	Positive	Positive	Positive	Infiltrating Ductal Carcinoma	57.8803	84900.3	21885.3	1.24425	0.877667	-0.9215	0.8255
A141	Stage X	Positive	Positive	Negative	Infiltrating Ductal Carcinoma	16.9492	22875.6	7351.07	-0.224875	1.8145	-1.1144	2.534
A142	Stage IIB	Negative	Negative	Equivocal	Infiltrating Ductal Carcinoma	51.157	62204.1	47040.5	-0.35925	1.59817	-0.4363	1.04533
A143	Stage IIA	Negative	Negative	Negative	Infiltrating Ductal Carcinoma	17.2303	17819.9	13901.3	-0.7155	0.124	0.2965	-0.535
A145	Stage IIA	Positive	Positive	Equivocal	Infiltrating Ductal Carcinoma	12.7057	33176.9	12604.3	0.20475	1.66483	-0.7991	1.58833
A146	Stage IIA	Positive	Positive	Negative	Infiltrating Ductal Carcinoma	37.4246	84685.2	22867.9	0.044625	1.15067	-0.7847	0.787667
A147	Stage X	Negative	Negative	Negative	Infiltrating Ductal Carcinoma	36.989	27601.2	12005.3	0.13225	-0.3505	-0.0138	-2.077
A14N	Stage IIB	Negative	Negative	Negative	Infiltrating Ductal Carcinoma	50.0354	19598.5	14095	-0.5625	0.282333	-0.679	-1.1745
A14O	Stage IIIA	Positive	Positive	Equivocal	Infiltrating Ductal Carcinoma	47.7255	56526.7	22155.5	0.64275	-0.191667	-0.4633	-2.48167
A14P	Stage IIIC	Negative	Negative	Positive	Infiltrating Ductal Carcinoma	113.119	79714.8	46234.8	-0.02875	0.546833	-0.5804	0.3375
A14Q	Stage IIA	Positive	Positive	Negative	Infiltrating Ductal Carcinoma	42.4217	77527.8	23001.8	0.6625	1.34517	-0.9452	0.321333
A14R	Stage IIA	Negative	Negative	Negative	Infiltrating Ductal Carcinoma	62.0631	52600.9	19436.3	-0.473875	0.134667	0.3627	-0.0315
A14S	Stage I	Positive	Positive	Equivocal	Infiltrating Ductal Carcinoma	40.9609	41016.6	13870.2	-0.4485	-0.245	-0.9031	0.0343333
A14T	Stage IIA	Positive	Positive	Negative	Infiltrating Ductal Carcinoma	36.031	48993.5	26268.1	0.176	0.331667	-0.6174	1.19067
A14V	Stage IIB	Positive	Positive	Positive	Infiltrating Ductal Carcinoma	33.1799	39439.1	15735	0.691625	0.542	-0.7005	-0.267
A14W	Stage IIA	Positive	Positive	[Not Evaluated]	Infiltrating Ductal Carcinoma	38.2857	26552.7	12027.5	1.23737	-0.361667	-1.0578	-0.453333
A14X	Stage IIIA	Negative	Negative	Negative	Infiltrating Ductal Carcinoma	17.6299	14130.3	6366.85	-0.11875	0.902333	0.6135	-0.136
A14Y	Stage IIA	Positive	Positive	Equivocal	Infiltrating Ductal Carcinoma	65.7682	74163.3	56634.7	0.139625	0.801167	-0.6718	-1.93333
A14Z	Stage I	Positive	Positive	Negative	Infiltrating Ductal Carcinoma	5.00867	10264.4	6521.29	-0.69325	1.66617	-0.384	0.543833
A150	Stage IIA	Negative	Negative	Negative	Infiltrating Ductal Carcinoma	29.0903	25942.2	19223	0.354625	0.4805	-0.1821	-0.366
A152	Stage I	Positive	Negative	Positive	Infiltrating Ductal Carcinoma	99.5524	110342	45444.4	0.034375	1.20133	-1.0384	2.22883
A153	Stage IIB	Positive	Positive	Negative	Infiltrating Ductal Carcinoma	23.7332	19808.5	7488.72	0.13625	1.489	-1.1561	1.77067
A154	Stage I	Positive	Positive	Negative	Infiltrating Ductal Carcinoma	34.3274	38937.4	13055.9	-0.350125	0.529833	-0.5566	0.350667
A155	Stage IIB	Positive	Negative	Negative	Infiltrating Ductal Carcinoma	46.8033	72814.3	25414.2	0.6075	-0.1985	0.415	-0.0473333
A156	Stage I	Positive	Positive	Negative	Infiltrating Ductal Carcinoma	75.8072	78837.8	19140.3	0.24	0.9255	-0.3724	-0.7935
A158	Stage IIA	Negative	Negative	Negative	Infiltrating Ductal Carcinoma	131.414	77354.2	36965.9	0.14925	-1.44817	0.3932	-3.3225
A159	Stage IIA	Negative	Negative	[Not Evaluated]	Infiltrating Ductal Carcinoma	78.9662	50855.5	42032.3	-0.552875	0.937333	0.1462	-0.571333
A15A	Stage IIIC	Positive	Positive	Negative	Infiltrating Ductal Carcinoma	39.7236	41431.7	21516.7	0.622625	0.795	-0.4954	-0.336667
A15C	Stage I	Positive	Positive	Equivocal	Infiltrating Ductal Carcinoma	39.7627	51985.5	14904.7	-0.014875	1.326	-0.6049	-0.696833
A15D	Stage IIA	Positive	Positive	Equivocal	Infiltrating Ductal Carcinoma	28.6649	27430.8	9613.95	0.0325	1.48617	-0.6386	0.3215
A15E	Stage IIA	Positive	Positive	[Not Evaluated]	Infiltrating Ductal Carcinoma	17.3704	25678.9	8949.1	-0.408875	1.206	-0.5607	-1.14917
A15F	Stage I	Positive	Positive	Negative	Infiltrating Ductal Carcinoma	21.8686	44203.6	15693.7	-0.059625	0.6995	-0.3688	-2.46533
A15G	Stage IIA	Positive	Positive	Negative	Mixed Histology (please specify)	88.0276	94855.7	27721.8	0.259375	0.2605	-0.6713	1.71933
A15H	Stage IIA	Positive	Positive	Equivocal	Infiltrating Ductal Carcinoma	40.2138	35414.9	14856.3	0.182875	0.9545	-1.6141	1.27867
A15I	Stage IIA	Positive	Positive	Equivocal	Infiltrating Ductal Carcinoma	77.1096	88006.5	20170.5	-0.091	0.7585	-0.2725	-0.086
A15J	Stage I	Positive	Positive	Equivocal	Infiltrating Ductal Carcinoma	55.2969	40475.7	16709.3	-0.1125	0.064	-0.7299	-1.75267
A15K	Stage IIA	Positive	Positive	Equivocal	Infiltrating Ductal Carcinoma	35.328	28351.5	19673	-0.071375	0.620833	-0.4449	-1.16167
A15L	Stage IIA	Positive	Positive	Equivocal	Infiltrating Lobular Carcinoma	19.7534	19034.3	7195.69	-0.07275	1.5525	-0.306	0.967167
A15M	Stage IIA	Positive	Positive	Negative	Infiltrating Lobular Carcinoma	23.6312	28966.1	13414.5	0.251625	1.74167	-0.536	1.19667
A15P	Stage IA	Positive	Positive	Negative	Infiltrating Ductal Carcinoma	13.4734	33398.8	8882.19	0.929875	0.683833	-0.9708	1.58383
A15R	Stage IIA	Positive	Positive	Equivocal	Infiltrating Ductal Carcinoma	127.209	203418	59882.4	-0.42525	-0.0518333	-0.8156	-0.448833
A15S	Stage IIB	Positive	Negative	Equivocal	Infiltrating Ductal Carcinoma	92.785	59003.6	21711.1	-0.0855	0.0876667	-0.9279	0.312333
A15T	Stage IIA	Positive	Positive	Equivocal	Infiltrating Ductal Carcinoma	24.1216	42394.2	20131.2	0.538875	0.716167	0.1306	-0.403
A18F	Stage IIA	Positive	Positive	Negative	Infiltrating Ductal Carcinoma	59.0347	75117.1	22271.2	0.259	1.7565	-0.8836	0.274167
A18G	Stage IA	Negative	Negative	Negative	Infiltrating Ductal Carcinoma	62.4018	35300.9	14745.4	-0.48025	0.2455	-1.1214	0.436167
A18H	Stage IA	Positive	Positive	Positive	Infiltrating Ductal Carcinoma	54.2406	42853.9	13146.8	0.537	1.19267	-1.2259	1.00933
A18I	Stage IIA	Positive	Positive	Positive	Infiltrating Ductal Carcinoma	52.2075	60005.1	18150.7	0.39975	1.60667	-1.2084	1.07283
A18J	Stage IV	Positive	Positive	Negative	Infiltrating Ductal Carcinoma	93.4584	57121.4	21166.7	0.259125	0.592167	-0.7151	1.24117
A18K	Stage I	Positive	Positive	Negative	Infiltrating Ductal Carcinoma	68.914	59350.9	31322.9	0.225875	-0.6345	-0.7725	-1.336
A18L	Stage IIIA	Positive	Positive	Negative	Infiltrating Ductal Carcinoma	17.2233	13108.4	6849.45	0.745	-0.3455	-0.8963	-1.06
A18M	Stage IIIA	Positive	Positive	Positive	Infiltrating Ductal Carcinoma	18.3366	22744.1	7965.08	0.19075	1.44833	-0.2149	-0.585833
A18N	Stage IIA	Positive	Positive	Negative	Infiltrating Ductal Carcinoma	22.6886	27930.6	7523.63	0.4945	0.656167	-0.2782	-0.0456667
A18P	Stage I	Positive	Negative	Positive	Infiltrating Ductal Carcinoma	67.3075	90405.3	34159.2	-0.35725	0.739667	0.0134	1.5675
A18Q	Stage IIB	Negative	Negative	Positive	Infiltrating Ductal Carcinoma	18.7714	12554.7	5134.83	-0.318125	0.3135	0.9843	0.233
A18R	Stage IIA	Indeterminate	Negative	Positive	Infiltrating Ductal Carcinoma	17.3868	34170.7	23410.6	0.86225	0.615667	-0.2663	-0.00233333
A18S	Stage I	Positive	Positive	Negative	Mucinous Carcinoma	98.3586	97703.3	28953.5	0.518875	-0.461167	-1.0637	-0.6035
A18T	Stage IIA	Negative	Negative	Positive	Infiltrating Ductal Carcinoma	44.6006	48236.9	40063.2	-0.183625	0.7775	-1.1053	0.115667
A18U	Stage IIIA	Positive	Positive	Positive	Infiltrating Ductal Carcinoma	28.1911	27868.3	18036.9	0.855	0.4135	0.1294	-1.29983
A18V	Stage IIB	Negative	Negative	Negative	Infiltrating Ductal Carcinoma	27.7879	26319	19771.9	0.349375	0.122833	-0.5885	-0.798833
A1AH	Stage IIB	Positive	Negative	Negative	Infiltrating Ductal Carcinoma	152.891	127404	53932.8	-0.091	0.0976667	0.2791	-0.63
A1AI	Stage IIA	Negative	Negative	Equivocal	Medullary Carcinoma	44.0209	43308.1	35949	-0.34925	0.1365	0.0467	-2.1
A1AJ	Stage I	Positive	Negative	Negative	Infiltrating Ductal Carcinoma	31.0402	31748.5	18607.8	0.23975	1.11433	-0.3732	0.333667
A1AK	Stage I	Positive	Positive	Negative	Infiltrating Lobular Carcinoma	24.0024	22958	7070.04	0.3445	1.05033	-0.4447	-0.418833
A1AL	Stage IIIA	Positive	Positive	Negative	Infiltrating Lobular Carcinoma	27.1696	32018.7	5883.98	0.410875	1.588	-0.6521	0.0868333
A1AN	Stage IIA	Positive	Positive	Negative	Infiltrating Ductal Carcinoma	33.2337	32352.3	13734.9	0.0985	1.51417	-0.1821	-0.453
A1AO	Stage IIA	Positive	Negative	Negative	Infiltrating Ductal Carcinoma	21.0497	19243	8490.18	0.307625	1.43117	-0.7628	-0.144167
A1AP	Stage I	Positive	Positive	Equivocal	Infiltrating Ductal Carcinoma	34.5742	38051.7	11773.8	0.528	0.983	-0.1407	-0.421667
A1AQ	Stage IIA	Negative	Negative	Equivocal	Infiltrating Ductal Carcinoma	53.7862	31713.8	24454.5	-0.516	0.226833	0.1115	-0.563833
A1AR	Stage IIIA	Negative	Negative	Negative	Infiltrating Ductal Carcinoma	113.872	107763	65677.6	-0.13825	0.869167	-0.2033	-1.58
A1AS	Stage IIB	Positive	Positive	Negative	Infiltrating Ductal Carcinoma	78.867	58811.6	15691.8	0.251625	-0.339833	-0.8264	0.384833
A1AT	Stage IIA	Positive	Positive	Positive	Infiltrating Lobular Carcinoma	39.0214	28881.6	8542.03	-0.02375	0.805833	-0.6426	-1.442
A1AU	Stage IIIA	Positive	Positive	Equivocal	Infiltrating Ductal Carcinoma	31.1706	31802.2	12761	0.326375	1.64483	-1.707	-0.324667
A1AV	Stage IIB	Positive	Positive	Negative	Infiltrating Ductal Carcinoma	106.047	65830.9	24285.1	-0.166375	1.8485	-0.2185	-0.5865
A1AW	Stage IIA	Positive	Positive	Equivocal	Infiltrating Ductal Carcinoma	145.173	64247.5	28600.5	0.817125	0.617	-0.1627	-0.878833
A1AX	Stage I	Positive	Positive	Positive	Infiltrating Ductal Carcinoma	3.24075	29792.2	10604.3	0.18275	1.4705	-0.2479	0.2415
A1AY	Stage I	Negative	Negative	Negative	Infiltrating Ductal Carcinoma	49.5572	71510.1	39537.7	0.74	1.6335	1.0813	-0.249667
A1AZ	Stage IIB	Negative	Negative	Indeterminate	Infiltrating Ductal Carcinoma	26.6389	31939.5	28553.2	-0.155375	1.11967	-0.36	-0.667
A1B0	Stage IIIA	Negative	Negative	Positive	Infiltrating Ductal Carcinoma	24.5114	21972	13293.5	-0.17575	1.72167	-0.4977	-0.7015
A1B1	Stage IIB	Positive	Positive	Equivocal	Infiltrating Ductal Carcinoma	13.3768	15135.5	3938.94	0.6415	1.905	-0.4818	0.6375
A1B4	Stage IIIA	Positive	Positive	Negative	Infiltrating Ductal Carcinoma	46.5279	78473.4	18535.2	-0.70825	0.863667	-0.6235	-0.763
A1B5	Stage IIA	Positive	Positive	Negative	Infiltrating Lobular Carcinoma	41.0411	43203.4	7785.94	-0.98875	1.21267	-0.9237	-0.187
A1B6	Stage IIA	Negative	Negative	Equivocal	Infiltrating Ductal Carcinoma	30.041	10299.6	4735.21	0.511375	1.95617	-0.654	0.1785
A1BC	Stage IA	Positive	Positive	Negative	Infiltrating Ductal Carcinoma	16.9791	18309	5333.94	0.59675	2.14967	-1.0384	1.5875
A1BD	Stage IIA	Positive	Positive	Equivocal	Infiltrating Ductal Carcinoma	70.2265	59488.8	12261.7	-0.33475	0.582333	-0.8903	0.3755
A1EO	Stage IIA	Positive	Positive	Negative	Other specify	17.1725	31327.1	14326.8	0.21075	1.556	-0.2058	-0.1335
A1ES	Stage IIB	Positive	Positive	Negative	Infiltrating Ductal Carcinoma	129.351	105115	41444	0.594375	0.8425	-0.83	-1.421
A1ET	Stage I	Positive	Positive	Negative	Infiltrating Ductal Carcinoma	28.3677	54393.3	14784	-0.135625	0.795833	-0.4297	0.654167
A1EU	Stage I	Positive	Positive	Negative	Infiltrating Ductal Carcinoma	48.189	68525.3	15667.6	0.0825	1.72767	-0.405	-0.513333
A1EV	Stage IIIA	Positive	Positive	Positive	Infiltrating Ductal Carcinoma	49.5026	34143.4	21357	1.23825	0.0236667	0.32	-1.78033
A1EW	Stage IIA	Negative	Negative	Negative	Infiltrating Ductal Carcinoma	13.9713	32985.1	21891.5	2.03037	1.05517	-0.4333	-1.18067
A1F0	Stage IIA	Negative	Indeterminate	Negative	Infiltrating Ductal Carcinoma	14.4943	14251.4	6318.14	0.24175	1.47483	-0.2851	-0.725167
A1HF	Stage IIA	Negative	Positive	Positive	Infiltrating Ductal Carcinoma	20.5441	10583.2	4144.4	-0.403	0.728333	-0.2402	-1.456
A1HG	Stage IIA	Positive	Positive	Negative	Infiltrating Ductal Carcinoma	30.4901	17373.4	8490.41	-0.348	0.339833	-0.6465	-1.27383
A1HI	Stage IIIA	Positive	Positive	Negative	Infiltrating Ductal Carcinoma	16.9431	18666	6686.87	1.10688	0.772333	-0.4085	-0.89
A1HL	Stage IIIA	Positive	Negative	Equivocal	Other specify	199.128	123703	47030	0.03625	0.2275	-1.0754	-1.00167
A1HM	Stage IIA	Positive	Positive	Negative	Infiltrating Ductal Carcinoma	36.0591	23365.1	9277.27	0.20075	0.567333	0.0539	-2.11733
A1HN	Stage IIA	Positive	Positive	Equivocal	Infiltrating Ductal Carcinoma	48.46	32654.5	13377.6	0.288875	-0.2905	-0.158	-1.292
